# Supplementary material for: MASTREE+: Time‐series of plant reproductive effort from six continents
Source: Glob Chang Biol. 2022 Mar 5;28(9):3066–82. doi: 10.1111/gcb.16130 (PMC9314730; doi:10.1111/gcb.16130)
Supplement: Supplementary file 1 — Appendix S1 [file GCB-28-3066-s001.csv]

Alpha_Number	Segment	Site_number	Variable_number	Year	Species	Species_code	Mono_Poly	Value	VarType	Max_value	Unit	Variable	Collection_method	Latitude	Longitude	Coordinate_flag	Site	Country	Elevation	Spatial_unit	No_indivs	Start	End	Length	Reference	Record_type	ID_enterer	Date_entry	Note on data location	Comments	Study_ID
1	1	1	1	2003	Quercus spp.	QUESPP	P	2	O	2	NA	seed	visual crop assessment	43.28	0.86	B	SW LTSER	France	NA	patch	9999	2003	2007	5	Abbas_2011	peer-reviewed	AHP	05/08/2019	p. 403	NA	M00055
1	1	1	1	2004	Quercus spp.	QUESPP	P	1	O	2	NA	seed	visual crop assessment	43.28	0.86	B	SW LTSER	France	NA	patch	9999	2003	2007	5	Abbas_2011	peer-reviewed	AHP	05/08/2019	p. 403	NA	M00055
1	1	1	1	2005	Quercus spp.	QUESPP	P	2	O	2	NA	seed	visual crop assessment	43.28	0.86	B	SW LTSER	France	NA	patch	9999	2003	2007	5	Abbas_2011	peer-reviewed	AHP	05/08/2019	p. 403	NA	M00055
1	1	1	1	2006	Quercus spp.	QUESPP	P	2	O	2	NA	seed	visual crop assessment	43.28	0.86	B	SW LTSER	France	NA	patch	9999	2003	2007	5	Abbas_2011	peer-reviewed	AHP	05/08/2019	p. 403	NA	M00055
1	1	1	1	2007	Quercus spp.	QUESPP	P	2	O	2	NA	seed	visual crop assessment	43.28	0.86	B	SW LTSER	France	NA	patch	9999	2003	2007	5	Abbas_2011	peer-reviewed	AHP	05/08/2019	p. 403	NA	M00055
3	1	1	1	1996	Fagus crenata	FAGCRE	P	1	O	3	NA	seed	seed trap	40.4	140.88	A	Akita Prefecture_A	Japan	670	stand	9999	1996	2000	5	Abe_2005	peer-reviewed	ES	04/05/2020	NA	NA	M00415
3	1	1	1	1997	Fagus crenata	FAGCRE	P	2	O	3	NA	seed	seed trap	40.4	140.88	A	Akita Prefecture_A	Japan	670	stand	9999	1996	2000	5	Abe_2005	peer-reviewed	ES	04/05/2020	NA	NA	M00415
3	1	1	1	1998	Fagus crenata	FAGCRE	P	1	O	3	NA	seed	seed trap	40.4	140.88	A	Akita Prefecture_A	Japan	670	stand	9999	1996	2000	5	Abe_2005	peer-reviewed	ES	04/05/2020	NA	NA	M00415
3	1	1	1	1999	Fagus crenata	FAGCRE	P	1	O	3	NA	seed	seed trap	40.4	140.88	A	Akita Prefecture_A	Japan	670	stand	9999	1996	2000	5	Abe_2005	peer-reviewed	ES	04/05/2020	NA	NA	M00415
3	1	1	1	2000	Fagus crenata	FAGCRE	P	3	O	3	NA	seed	seed trap	40.4	140.88	A	Akita Prefecture_A	Japan	670	stand	9999	1996	2000	5	Abe_2005	peer-reviewed	ES	04/05/2020	NA	NA	M00415
4	1	1	1	2000	Fagus crenata	FAGCRE	P	54.97	C	58.44	index	flower	flower count	41.78	141.01	A	Esan Beech Reserved Forest Hokkaido	Japan	NA	patch	170	2000	2012	13	Abe_2016	peer-reviewed	ES	15/08/2019	NA	NA	M00401
4	1	1	1	2001	Fagus crenata	FAGCRE	P	0	C	58.44	index	flower	flower count	41.78	141.01	A	Esan Beech Reserved Forest Hokkaido	Japan	NA	patch	170	2000	2012	13	Abe_2016	peer-reviewed	ES	15/08/2019	NA	NA	M00401
4	1	1	1	2002	Fagus crenata	FAGCRE	P	29.68	C	58.44	index	flower	flower count	41.78	141.01	A	Esan Beech Reserved Forest Hokkaido	Japan	NA	patch	170	2000	2012	13	Abe_2016	peer-reviewed	ES	15/08/2019	NA	NA	M00401
4	1	1	1	2003	Fagus crenata	FAGCRE	P	22.75	C	58.44	index	flower	flower count	41.78	141.01	A	Esan Beech Reserved Forest Hokkaido	Japan	NA	patch	170	2000	2012	13	Abe_2016	peer-reviewed	ES	15/08/2019	NA	NA	M00401
4	1	1	1	2004	Fagus crenata	FAGCRE	P	1.51	C	58.44	index	flower	flower count	41.78	141.01	A	Esan Beech Reserved Forest Hokkaido	Japan	NA	patch	170	2000	2012	13	Abe_2016	peer-reviewed	ES	15/08/2019	NA	NA	M00401
4	1	1	1	2005	Fagus crenata	FAGCRE	P	54.96	C	58.44	index	flower	flower count	41.78	141.01	A	Esan Beech Reserved Forest Hokkaido	Japan	NA	patch	170	2000	2012	13	Abe_2016	peer-reviewed	ES	15/08/2019	NA	NA	M00401
4	1	1	1	2006	Fagus crenata	FAGCRE	P	0	C	58.44	index	flower	flower count	41.78	141.01	A	Esan Beech Reserved Forest Hokkaido	Japan	NA	patch	170	2000	2012	13	Abe_2016	peer-reviewed	ES	15/08/2019	NA	NA	M00401
4	1	1	1	2007	Fagus crenata	FAGCRE	P	15.16	C	58.44	index	flower	flower count	41.78	141.01	A	Esan Beech Reserved Forest Hokkaido	Japan	NA	patch	170	2000	2012	13	Abe_2016	peer-reviewed	ES	15/08/2019	NA	NA	M00401
4	1	1	1	2008	Fagus crenata	FAGCRE	P	8.38	C	58.44	index	flower	flower count	41.78	141.01	A	Esan Beech Reserved Forest Hokkaido	Japan	NA	patch	170	2000	2012	13	Abe_2016	peer-reviewed	ES	15/08/2019	NA	NA	M00401
4	1	1	1	2009	Fagus crenata	FAGCRE	P	37.78	C	58.44	index	flower	flower count	41.78	141.01	A	Esan Beech Reserved Forest Hokkaido	Japan	NA	patch	170	2000	2012	13	Abe_2016	peer-reviewed	ES	15/08/2019	NA	NA	M00401
4	1	1	1	2010	Fagus crenata	FAGCRE	P	0.33	C	58.44	index	flower	flower count	41.78	141.01	A	Esan Beech Reserved Forest Hokkaido	Japan	NA	patch	170	2000	2012	13	Abe_2016	peer-reviewed	ES	15/08/2019	NA	NA	M00401
4	1	1	1	2011	Fagus crenata	FAGCRE	P	58.44	C	58.44	index	flower	flower count	41.78	141.01	A	Esan Beech Reserved Forest Hokkaido	Japan	NA	patch	170	2000	2012	13	Abe_2016	peer-reviewed	ES	15/08/2019	NA	NA	M00401
4	1	1	1	2012	Fagus crenata	FAGCRE	P	0.48	C	58.44	index	flower	flower count	41.78	141.01	A	Esan Beech Reserved Forest Hokkaido	Japan	NA	patch	170	2000	2012	13	Abe_2016	peer-reviewed	ES	15/08/2019	NA	NA	M00401
5	1	1	1	2004	Sasa veitchii	SASVEI	M	85	C	85	index	flower	visual crop assessment	35.12	135.77	B	Kurama	Japan	NA	patch	9999	2004	2007	4	Abe_2012	peer-reviewed	ES	25/04/2020	approximative extraction from the map in Fig. 1	NA	M00413
5	1	1	1	2005	Sasa veitchii	SASVEI	M	15	C	85	index	flower	visual crop assessment	35.12	135.77	B	Kurama	Japan	NA	patch	9999	2004	2007	4	Abe_2012	peer-reviewed	ES	25/04/2020	approximative extraction from the map in Fig. 1	NA	M00413
5	1	1	1	2006	Sasa veitchii	SASVEI	M	0	C	85	index	flower	visual crop assessment	35.12	135.77	B	Kurama	Japan	NA	patch	9999	2004	2007	4	Abe_2012	peer-reviewed	ES	25/04/2020	approximative extraction from the map in Fig. 1	NA	M00413
5	1	1	1	2007	Sasa veitchii	SASVEI	M	0	C	85	index	flower	visual crop assessment	35.12	135.77	B	Kurama	Japan	NA	patch	9999	2004	2007	4	Abe_2012	peer-reviewed	ES	25/04/2020	approximative extraction from the map in Fig. 1	NA	M00413
5	1	2	1	2004	Sasa veitchii	SASVEI	M	85	C	85	index	flower	visual crop assessment	35.12	135.64	B	Shuzan	Japan	NA	patch	9999	2004	2007	4	Abe_2012	peer-reviewed	ES	25/04/2020	approximative extraction from the map in Fig. 1	NA	M00413
5	1	2	1	2005	Sasa veitchii	SASVEI	M	5	C	85	index	flower	visual crop assessment	35.12	135.64	B	Shuzan	Japan	NA	patch	9999	2004	2007	4	Abe_2012	peer-reviewed	ES	25/04/2020	approximative extraction from the map in Fig. 1	NA	M00413
5	1	2	1	2006	Sasa veitchii	SASVEI	M	0	C	85	index	flower	visual crop assessment	35.12	135.64	B	Shuzan	Japan	NA	patch	9999	2004	2007	4	Abe_2012	peer-reviewed	ES	25/04/2020	approximative extraction from the map in Fig. 1	NA	M00413
5	1	2	1	2007	Sasa veitchii	SASVEI	M	0	C	85	index	flower	visual crop assessment	35.12	135.64	B	Shuzan	Japan	NA	patch	9999	2004	2007	4	Abe_2012	peer-reviewed	ES	25/04/2020	approximative extraction from the map in Fig. 1	NA	M00413
5	1	3	1	2004	Sasa veitchii	SASVEI	M	1	C	95	index	flower	visual crop assessment	35.1	135.69	B	Kitayama	Japan	NA	patch	9999	2004	2007	4	Abe_2012	peer-reviewed	ES	25/04/2020	approximative extraction from the map in Fig. 1	NA	M00413
5	1	3	1	2005	Sasa veitchii	SASVEI	M	95	C	95	index	flower	visual crop assessment	35.1	135.69	B	Kitayama	Japan	NA	patch	9999	2004	2007	4	Abe_2012	peer-reviewed	ES	25/04/2020	approximative extraction from the map in Fig. 1	NA	M00413
5	1	3	1	2006	Sasa veitchii	SASVEI	M	0	C	95	index	flower	visual crop assessment	35.1	135.69	B	Kitayama	Japan	NA	patch	9999	2004	2007	4	Abe_2012	peer-reviewed	ES	25/04/2020	approximative extraction from the map in Fig. 1	NA	M00413
5	1	3	1	2007	Sasa veitchii	SASVEI	M	0	C	95	index	flower	visual crop assessment	35.1	135.69	B	Kitayama	Japan	NA	patch	9999	2004	2007	4	Abe_2012	peer-reviewed	ES	25/04/2020	approximative extraction from the map in Fig. 1	NA	M00413
5	1	4	1	2004	Sasa veitchii	SASVEI	M	0	C	87	index	flower	visual crop assessment	35.21	135.63	B	Keihoku	Japan	NA	patch	9999	2004	2007	4	Abe_2012	peer-reviewed	ES	25/04/2020	approximative extraction from the map in Fig. 1	NA	M00413
5	1	4	1	2005	Sasa veitchii	SASVEI	M	87	C	87	index	flower	visual crop assessment	35.21	135.63	B	Keihoku	Japan	NA	patch	9999	2004	2007	4	Abe_2012	peer-reviewed	ES	25/04/2020	approximative extraction from the map in Fig. 1	NA	M00413
5	1	4	1	2006	Sasa veitchii	SASVEI	M	8	C	87	index	flower	visual crop assessment	35.21	135.63	B	Keihoku	Japan	NA	patch	9999	2004	2007	4	Abe_2012	peer-reviewed	ES	25/04/2020	approximative extraction from the map in Fig. 1	NA	M00413
5	1	4	1	2007	Sasa veitchii	SASVEI	M	7	C	87	index	flower	visual crop assessment	35.21	135.63	B	Keihoku	Japan	NA	patch	9999	2004	2007	4	Abe_2012	peer-reviewed	ES	25/04/2020	approximative extraction from the map in Fig. 1	NA	M00413
5	1	5	1	2004	Sasa veitchii	SASVEI	M	0	C	100	index	flower	visual crop assessment	35.17	135.55	B	Keihoku uno	Japan	NA	patch	9999	2004	2007	4	Abe_2012	peer-reviewed	ES	25/04/2020	approximative extraction from the map in Fig. 1	NA	M00413
5	1	5	1	2005	Sasa veitchii	SASVEI	M	0	C	100	index	flower	visual crop assessment	35.17	135.55	B	Keihoku uno	Japan	NA	patch	9999	2004	2007	4	Abe_2012	peer-reviewed	ES	25/04/2020	approximative extraction from the map in Fig. 1	NA	M00413
5	1	5	1	2006	Sasa veitchii	SASVEI	M	100	C	100	index	flower	visual crop assessment	35.17	135.55	B	Keihoku uno	Japan	NA	patch	9999	2004	2007	4	Abe_2012	peer-reviewed	ES	25/04/2020	approximative extraction from the map in Fig. 1	NA	M00413
5	1	5	1	2007	Sasa veitchii	SASVEI	M	0	C	100	index	flower	visual crop assessment	35.17	135.55	B	Keihoku uno	Japan	NA	patch	9999	2004	2007	4	Abe_2012	peer-reviewed	ES	25/04/2020	approximative extraction from the map in Fig. 1	NA	M00413
5	1	6	1	2004	Sasa veitchii	SASVEI	M	0	C	98	index	flower	visual crop assessment	35.28	135.9	B	Kuta	Japan	NA	patch	9999	2004	2007	4	Abe_2012	peer-reviewed	ES	25/04/2020	approximative extraction from the map in Fig. 1	NA	M00413
5	1	6	1	2005	Sasa veitchii	SASVEI	M	0	C	98	index	flower	visual crop assessment	35.28	135.9	B	Kuta	Japan	NA	patch	9999	2004	2007	4	Abe_2012	peer-reviewed	ES	25/04/2020	approximative extraction from the map in Fig. 1	NA	M00413
5	1	6	1	2006	Sasa veitchii	SASVEI	M	0	C	98	index	flower	visual crop assessment	35.28	135.9	B	Kuta	Japan	NA	patch	9999	2004	2007	4	Abe_2012	peer-reviewed	ES	25/04/2020	approximative extraction from the map in Fig. 1	NA	M00413
5	1	6	1	2007	Sasa veitchii	SASVEI	M	98	C	98	index	flower	visual crop assessment	35.28	135.9	B	Kuta	Japan	NA	patch	9999	2004	2007	4	Abe_2012	peer-reviewed	ES	25/04/2020	approximative extraction from the map in Fig. 1	NA	M00413
5	1	7	1	2004	Sasa veitchii	SASVEI	M	0	C	99	index	flower	visual crop assessment	35.28	135.73	B	Hirogawara	Japan	NA	patch	9999	2004	2007	4	Abe_2012	peer-reviewed	ES	25/04/2020	approximative extraction from the map in Fig. 1	NA	M00413
5	1	7	1	2005	Sasa veitchii	SASVEI	M	0	C	99	index	flower	visual crop assessment	35.28	135.73	B	Hirogawara	Japan	NA	patch	9999	2004	2007	4	Abe_2012	peer-reviewed	ES	25/04/2020	approximative extraction from the map in Fig. 1	NA	M00413
5	1	7	1	2006	Sasa veitchii	SASVEI	M	0	C	99	index	flower	visual crop assessment	35.28	135.73	B	Hirogawara	Japan	NA	patch	9999	2004	2007	4	Abe_2012	peer-reviewed	ES	25/04/2020	approximative extraction from the map in Fig. 1	NA	M00413
5	1	7	1	2007	Sasa veitchii	SASVEI	M	99	C	99	index	flower	visual crop assessment	35.28	135.73	B	Hirogawara	Japan	NA	patch	9999	2004	2007	4	Abe_2012	peer-reviewed	ES	25/04/2020	approximative extraction from the map in Fig. 1	NA	M00413
5	1	8	1	2004	Sasa veitchii	SASVEI	M	0	C	98	index	flower	visual crop assessment	35.21	135.78	B	Hanase	Japan	NA	patch	9999	2004	2007	4	Abe_2012	peer-reviewed	ES	25/04/2020	approximative extraction from the map in Fig. 1	NA	M00413
5	1	8	1	2005	Sasa veitchii	SASVEI	M	1	C	98	index	flower	visual crop assessment	35.21	135.78	B	Hanase	Japan	NA	patch	9999	2004	2007	4	Abe_2012	peer-reviewed	ES	25/04/2020	approximative extraction from the map in Fig. 1	NA	M00413
5	1	8	1	2006	Sasa veitchii	SASVEI	M	0	C	98	index	flower	visual crop assessment	35.21	135.78	B	Hanase	Japan	NA	patch	9999	2004	2007	4	Abe_2012	peer-reviewed	ES	25/04/2020	approximative extraction from the map in Fig. 1	NA	M00413
5	1	8	1	2007	Sasa veitchii	SASVEI	M	98	C	98	index	flower	visual crop assessment	35.21	135.78	B	Hanase	Japan	NA	patch	9999	2004	2007	4	Abe_2012	peer-reviewed	ES	25/04/2020	approximative extraction from the map in Fig. 1	NA	M00413
5	1	9	1	2004	Sasa veitchii	SASVEI	M	0	C	97	index	flower	visual crop assessment	35.19	135.84	B	Ohmi	Japan	NA	patch	9999	2004	2007	4	Abe_2012	peer-reviewed	ES	25/04/2020	approximative extraction from the map in Fig. 1	NA	M00413
5	1	9	1	2005	Sasa veitchii	SASVEI	M	0	C	97	index	flower	visual crop assessment	35.19	135.84	B	Ohmi	Japan	NA	patch	9999	2004	2007	4	Abe_2012	peer-reviewed	ES	25/04/2020	approximative extraction from the map in Fig. 1	NA	M00413
5	1	9	1	2006	Sasa veitchii	SASVEI	M	0	C	97	index	flower	visual crop assessment	35.19	135.84	B	Ohmi	Japan	NA	patch	9999	2004	2007	4	Abe_2012	peer-reviewed	ES	25/04/2020	approximative extraction from the map in Fig. 1	NA	M00413
5	1	9	1	2007	Sasa veitchii	SASVEI	M	97	C	97	index	flower	visual crop assessment	35.19	135.84	B	Ohmi	Japan	NA	patch	9999	2004	2007	4	Abe_2012	peer-reviewed	ES	25/04/2020	approximative extraction from the map in Fig. 1	NA	M00413
5	1	10	1	2004	Sasa veitchii	SASVEI	M	2	C	97	index	flower	visual crop assessment	35.13	135.84	B	Momoi	Japan	NA	patch	9999	2004	2007	4	Abe_2012	peer-reviewed	ES	25/04/2020	approximative extraction from the map in Fig. 1	NA	M00413
5	1	10	1	2005	Sasa veitchii	SASVEI	M	2	C	97	index	flower	visual crop assessment	35.13	135.84	B	Momoi	Japan	NA	patch	9999	2004	2007	4	Abe_2012	peer-reviewed	ES	25/04/2020	approximative extraction from the map in Fig. 1	NA	M00413
5	1	10	1	2006	Sasa veitchii	SASVEI	M	0	C	97	index	flower	visual crop assessment	35.13	135.84	B	Momoi	Japan	NA	patch	9999	2004	2007	4	Abe_2012	peer-reviewed	ES	25/04/2020	approximative extraction from the map in Fig. 1	NA	M00413
5	1	10	1	2007	Sasa veitchii	SASVEI	M	97	C	97	index	flower	visual crop assessment	35.13	135.84	B	Momoi	Japan	NA	patch	9999	2004	2007	4	Abe_2012	peer-reviewed	ES	25/04/2020	approximative extraction from the map in Fig. 1	NA	M00413
6	1	1	1	2004	Sasa veitchii	SASVEI	M	0.5	C	25	culm/m2	flower	flower count	35.07	135.77	A	Kyoto University?s Kamigamo Experimental Forest Station	Japan	NA	region	9999	2004	2006	3	Abe_2014	peer-reviewed	ES	28/06/2020	NA	NA	M00419
6	1	1	1	2005	Sasa veitchii	SASVEI	M	25	C	25	culm/m2	flower	flower count	35.07	135.77	A	Kyoto University?s Kamigamo Experimental Forest Station	Japan	NA	region	9999	2004	2006	3	Abe_2014	peer-reviewed	ES	28/06/2020	NA	NA	M00419
6	1	1	1	2006	Sasa veitchii	SASVEI	M	0.5	C	25	culm/m2	flower	flower count	35.07	135.77	A	Kyoto University?s Kamigamo Experimental Forest Station	Japan	NA	region	9999	2004	2006	3	Abe_2014	peer-reviewed	ES	28/06/2020	NA	NA	M00419
6	1	1	2	2004	Sasa veitchii	SASVEI	M	15	C	479	seeds/m2	seed	seed count	35.07	135.77	A	Kyoto University?s Kamigamo Experimental Forest Station	Japan	NA	region	9999	2004	2006	3	Abe_2014	peer-reviewed	ES	28/06/2020	NA	NA	M00419
6	1	1	2	2005	Sasa veitchii	SASVEI	M	479	C	479	seeds/m2	seed	seed count	35.07	135.77	A	Kyoto University?s Kamigamo Experimental Forest Station	Japan	NA	region	9999	2004	2006	3	Abe_2014	peer-reviewed	ES	28/06/2020	NA	NA	M00419
6	1	1	2	2006	Sasa veitchii	SASVEI	M	0.3	C	479	seeds/m2	seed	seed count	35.07	135.77	A	Kyoto University?s Kamigamo Experimental Forest Station	Japan	NA	region	9999	2004	2006	3	Abe_2014	peer-reviewed	ES	28/06/2020	NA	NA	M00419
9	1	1	1	2008	Quercus frainetto	QUEFRA	P	0.0147	C	0.1693	seeds/m2	seed	seed count	40.38	23.47	A	Cholomontas	Greece	800	patch	32	2008	2011	4	Abraham_2018	peer-reviewed	AHP	21/08/2019	Table 3, converted to /m2	NA	M00067
9	1	1	1	2009	Quercus frainetto	QUEFRA	P	0.0033	C	0.1693	seeds/m2	seed	seed count	40.38	23.47	A	Cholomontas	Greece	800	patch	32	2008	2011	4	Abraham_2018	peer-reviewed	AHP	21/08/2019	Table 3, converted to /m2	NA	M00067
9	1	1	1	2010	Quercus frainetto	QUEFRA	P	0.1693	C	0.1693	seeds/m2	seed	seed count	40.38	23.47	A	Cholomontas	Greece	800	patch	32	2008	2011	4	Abraham_2018	peer-reviewed	AHP	21/08/2019	Table 3, converted to /m2	NA	M00067
9	1	1	1	2011	Quercus frainetto	QUEFRA	P	0.0027	C	0.1693	seeds/m2	seed	seed count	40.38	23.47	A	Cholomontas	Greece	800	patch	32	2008	2011	4	Abraham_2018	peer-reviewed	AHP	21/08/2019	Table 3, converted to /m2	NA	M00067
13	1	1	1	2007	Carya glabra	CARGLA	P	0.29	C	4.54	fruits/m2	fruit	fruit count	41.11	-72.23	A	Mashomack Preserve, Red maple block stand	United States of America (the)	15	stand	12	2007	2011	5	Abrams_2013	peer-reviewed	JVM	03/02/2020	Table 2	NA	M01001
13	1	1	1	2008	Carya glabra	CARGLA	P	4.54	C	4.54	fruits/m2	fruit	fruit count	41.11	-72.23	A	Mashomack Preserve, Red maple block stand	United States of America (the)	15	stand	12	2007	2011	5	Abrams_2013	peer-reviewed	JVM	03/02/2020	Table 2	NA	M01001
13	1	1	1	2009	Carya glabra	CARGLA	P	0.04	C	4.54	fruits/m2	fruit	fruit count	41.11	-72.23	A	Mashomack Preserve, Red maple block stand	United States of America (the)	15	stand	12	2007	2011	5	Abrams_2013	peer-reviewed	JVM	03/02/2020	Table 2	NA	M01001
13	1	1	1	2010	Carya glabra	CARGLA	P	0	C	4.54	fruits/m2	fruit	fruit count	41.11	-72.23	A	Mashomack Preserve, Red maple block stand	United States of America (the)	15	stand	12	2007	2011	5	Abrams_2013	peer-reviewed	JVM	03/02/2020	Table 2	NA	M01001
13	1	1	1	2011	Carya glabra	CARGLA	P	0.21	C	4.54	fruits/m2	fruit	fruit count	41.11	-72.23	A	Mashomack Preserve, Red maple block stand	United States of America (the)	15	stand	12	2007	2011	5	Abrams_2013	peer-reviewed	JVM	03/02/2020	Table 2	NA	M01001
13	1	1	1	2007	Quercus alba	QUEALB	P	8.71	C	15.42	fruits/m2	fruit	fruit count	41.11	-72.23	A	Mashomack Preserve, Red maple block stand	United States of America (the)	15	stand	12	2007	2011	5	Abrams_2013	peer-reviewed	JVM	03/02/2020	Table 2	NA	M01001
13	1	1	1	2008	Quercus alba	QUEALB	P	1.08	C	15.42	fruits/m2	fruit	fruit count	41.11	-72.23	A	Mashomack Preserve, Red maple block stand	United States of America (the)	15	stand	12	2007	2011	5	Abrams_2013	peer-reviewed	JVM	03/02/2020	Table 2	NA	M01001
13	1	1	1	2009	Quercus alba	QUEALB	P	2.75	C	15.42	fruits/m2	fruit	fruit count	41.11	-72.23	A	Mashomack Preserve, Red maple block stand	United States of America (the)	15	stand	12	2007	2011	5	Abrams_2013	peer-reviewed	JVM	03/02/2020	Table 2	NA	M01001
13	1	1	1	2010	Quercus alba	QUEALB	P	15.42	C	15.42	fruits/m2	fruit	fruit count	41.11	-72.23	A	Mashomack Preserve, Red maple block stand	United States of America (the)	15	stand	12	2007	2011	5	Abrams_2013	peer-reviewed	JVM	03/02/2020	Table 2	NA	M01001
13	1	1	1	2011	Quercus alba	QUEALB	P	0.42	C	15.42	fruits/m2	fruit	fruit count	41.11	-72.23	A	Mashomack Preserve, Red maple block stand	United States of America (the)	15	stand	12	2007	2011	5	Abrams_2013	peer-reviewed	JVM	03/02/2020	Table 2	NA	M01001
13	1	1	1	2007	Quercus michauxii	QUEMIC	P	0	C	9.33	fruits/m2	fruit	fruit count	41.11	-72.23	A	Mashomack Preserve, Red maple block stand	United States of America (the)	15	stand	12	2007	2011	5	Abrams_2013	peer-reviewed	JVM	03/02/2020	Table 2	NA	M01001
13	1	1	1	2008	Quercus michauxii	QUEMIC	P	0.04	C	9.33	fruits/m2	fruit	fruit count	41.11	-72.23	A	Mashomack Preserve, Red maple block stand	United States of America (the)	15	stand	12	2007	2011	5	Abrams_2013	peer-reviewed	JVM	03/02/2020	Table 2	NA	M01001
13	1	1	1	2009	Quercus michauxii	QUEMIC	P	0.54	C	9.33	fruits/m2	fruit	fruit count	41.11	-72.23	A	Mashomack Preserve, Red maple block stand	United States of America (the)	15	stand	12	2007	2011	5	Abrams_2013	peer-reviewed	JVM	03/02/2020	Table 2	NA	M01001
13	1	1	1	2010	Quercus michauxii	QUEMIC	P	9.33	C	9.33	fruits/m2	fruit	fruit count	41.11	-72.23	A	Mashomack Preserve, Red maple block stand	United States of America (the)	15	stand	12	2007	2011	5	Abrams_2013	peer-reviewed	JVM	03/02/2020	Table 2	NA	M01001
13	1	1	1	2011	Quercus michauxii	QUEMIC	P	0.04	C	9.33	fruits/m2	fruit	fruit count	41.11	-72.23	A	Mashomack Preserve, Red maple block stand	United States of America (the)	15	stand	12	2007	2011	5	Abrams_2013	peer-reviewed	JVM	03/02/2020	Table 2	NA	M01001
13	1	1	1	2007	Quercus velutina	QUEVEL	P	2.88	C	14.79	fruits/m2	fruit	fruit count	41.11	-72.23	A	Mashomack Preserve, Red maple block stand	United States of America (the)	15	stand	12	2007	2011	5	Abrams_2013	peer-reviewed	JVM	03/02/2020	Table 2	NA	M01001
13	1	1	1	2008	Quercus velutina	QUEVEL	P	2.92	C	14.79	fruits/m2	fruit	fruit count	41.11	-72.23	A	Mashomack Preserve, Red maple block stand	United States of America (the)	15	stand	12	2007	2011	5	Abrams_2013	peer-reviewed	JVM	03/02/2020	Table 2	NA	M01001
13	1	1	1	2009	Quercus velutina	QUEVEL	P	14.79	C	14.79	fruits/m2	fruit	fruit count	41.11	-72.23	A	Mashomack Preserve, Red maple block stand	United States of America (the)	15	stand	12	2007	2011	5	Abrams_2013	peer-reviewed	JVM	03/02/2020	Table 2	NA	M01001
13	1	1	1	2010	Quercus velutina	QUEVEL	P	5.42	C	14.79	fruits/m2	fruit	fruit count	41.11	-72.23	A	Mashomack Preserve, Red maple block stand	United States of America (the)	15	stand	12	2007	2011	5	Abrams_2013	peer-reviewed	JVM	03/02/2020	Table 2	NA	M01001
13	1	1	1	2011	Quercus velutina	QUEVEL	P	0.08	C	14.79	fruits/m2	fruit	fruit count	41.11	-72.23	A	Mashomack Preserve, Red maple block stand	United States of America (the)	15	stand	12	2007	2011	5	Abrams_2013	peer-reviewed	JVM	03/02/2020	Table 2	NA	M01001
13	1	2	1	2007	Carya glabra	CARGLA	P	0.17	C	7.08	fruits/m2	fruit	fruit count	41.11	-72.23	A	Mashomack Preserve, Interior oak-beech-hickory stand	United States of America (the)	15	stand	12	2007	2011	5	Abrams_2013	peer-reviewed	JVM	03/02/2020	Table 2	NA	M01001
13	1	2	1	2008	Carya glabra	CARGLA	P	7.08	C	7.08	fruits/m2	fruit	fruit count	41.11	-72.23	A	Mashomack Preserve, Interior oak-beech-hickory stand	United States of America (the)	15	stand	12	2007	2011	5	Abrams_2013	peer-reviewed	JVM	03/02/2020	Table 2	NA	M01001
13	1	2	1	2009	Carya glabra	CARGLA	P	0.04	C	7.08	fruits/m2	fruit	fruit count	41.11	-72.23	A	Mashomack Preserve, Interior oak-beech-hickory stand	United States of America (the)	15	stand	12	2007	2011	5	Abrams_2013	peer-reviewed	JVM	03/02/2020	Table 2	NA	M01001
13	1	2	1	2010	Carya glabra	CARGLA	P	0	C	7.08	fruits/m2	fruit	fruit count	41.11	-72.23	A	Mashomack Preserve, Interior oak-beech-hickory stand	United States of America (the)	15	stand	12	2007	2011	5	Abrams_2013	peer-reviewed	JVM	03/02/2020	Table 2	NA	M01001
13	1	2	1	2011	Carya glabra	CARGLA	P	0.25	C	7.08	fruits/m2	fruit	fruit count	41.11	-72.23	A	Mashomack Preserve, Interior oak-beech-hickory stand	United States of America (the)	15	stand	12	2007	2011	5	Abrams_2013	peer-reviewed	JVM	03/02/2020	Table 2	NA	M01001
13	1	2	1	2007	Quercus alba	QUEALB	P	2.42	C	2.83	fruits/m2	fruit	fruit count	41.11	-72.23	A	Mashomack Preserve, Interior oak-beech-hickory stand	United States of America (the)	15	stand	12	2007	2011	5	Abrams_2013	peer-reviewed	JVM	03/02/2020	Table 2	NA	M01001
13	1	2	1	2008	Quercus alba	QUEALB	P	0	C	2.83	fruits/m2	fruit	fruit count	41.11	-72.23	A	Mashomack Preserve, Interior oak-beech-hickory stand	United States of America (the)	15	stand	12	2007	2011	5	Abrams_2013	peer-reviewed	JVM	03/02/2020	Table 2	NA	M01001
13	1	2	1	2009	Quercus alba	QUEALB	P	0	C	2.83	fruits/m2	fruit	fruit count	41.11	-72.23	A	Mashomack Preserve, Interior oak-beech-hickory stand	United States of America (the)	15	stand	12	2007	2011	5	Abrams_2013	peer-reviewed	JVM	03/02/2020	Table 2	NA	M01001
13	1	2	1	2010	Quercus alba	QUEALB	P	2.83	C	2.83	fruits/m2	fruit	fruit count	41.11	-72.23	A	Mashomack Preserve, Interior oak-beech-hickory stand	United States of America (the)	15	stand	12	2007	2011	5	Abrams_2013	peer-reviewed	JVM	03/02/2020	Table 2	NA	M01001
13	1	2	1	2011	Quercus alba	QUEALB	P	0	C	2.83	fruits/m2	fruit	fruit count	41.11	-72.23	A	Mashomack Preserve, Interior oak-beech-hickory stand	United States of America (the)	15	stand	12	2007	2011	5	Abrams_2013	peer-reviewed	JVM	03/02/2020	Table 2	NA	M01001
13	1	2	1	2007	Quercus michauxii	QUEMIC	P	1.04	C	7.67	fruits/m2	fruit	fruit count	41.11	-72.23	A	Mashomack Preserve, Interior oak-beech-hickory stand	United States of America (the)	15	stand	12	2007	2011	5	Abrams_2013	peer-reviewed	JVM	03/02/2020	Table 2	NA	M01001
13	1	2	1	2008	Quercus michauxii	QUEMIC	P	1.88	C	7.67	fruits/m2	fruit	fruit count	41.11	-72.23	A	Mashomack Preserve, Interior oak-beech-hickory stand	United States of America (the)	15	stand	12	2007	2011	5	Abrams_2013	peer-reviewed	JVM	03/02/2020	Table 2	NA	M01001
13	1	2	1	2009	Quercus michauxii	QUEMIC	P	1	C	7.67	fruits/m2	fruit	fruit count	41.11	-72.23	A	Mashomack Preserve, Interior oak-beech-hickory stand	United States of America (the)	15	stand	12	2007	2011	5	Abrams_2013	peer-reviewed	JVM	03/02/2020	Table 2	NA	M01001
13	1	2	1	2010	Quercus michauxii	QUEMIC	P	7.67	C	7.67	fruits/m2	fruit	fruit count	41.11	-72.23	A	Mashomack Preserve, Interior oak-beech-hickory stand	United States of America (the)	15	stand	12	2007	2011	5	Abrams_2013	peer-reviewed	JVM	03/02/2020	Table 2	NA	M01001
13	1	2	1	2011	Quercus michauxii	QUEMIC	P	0.08	C	7.67	fruits/m2	fruit	fruit count	41.11	-72.23	A	Mashomack Preserve, Interior oak-beech-hickory stand	United States of America (the)	15	stand	12	2007	2011	5	Abrams_2013	peer-reviewed	JVM	03/02/2020	Table 2	NA	M01001
13	1	2	1	2007	Quercus rubra	QUERUB	P	0	C	19.04	fruits/m2	fruit	fruit count	41.11	-72.23	A	Mashomack Preserve, Interior oak-beech-hickory stand	United States of America (the)	15	stand	12	2007	2011	5	Abrams_2013	peer-reviewed	JVM	03/02/2020	Table 2	NA	M01001
13	1	2	1	2008	Quercus rubra	QUERUB	P	0.13	C	19.04	fruits/m2	fruit	fruit count	41.11	-72.23	A	Mashomack Preserve, Interior oak-beech-hickory stand	United States of America (the)	15	stand	12	2007	2011	5	Abrams_2013	peer-reviewed	JVM	03/02/2020	Table 2	NA	M01001
13	1	2	1	2009	Quercus rubra	QUERUB	P	19.04	C	19.04	fruits/m2	fruit	fruit count	41.11	-72.23	A	Mashomack Preserve, Interior oak-beech-hickory stand	United States of America (the)	15	stand	12	2007	2011	5	Abrams_2013	peer-reviewed	JVM	03/02/2020	Table 2	NA	M01001
13	1	2	1	2010	Quercus rubra	QUERUB	P	4	C	19.04	fruits/m2	fruit	fruit count	41.11	-72.23	A	Mashomack Preserve, Interior oak-beech-hickory stand	United States of America (the)	15	stand	12	2007	2011	5	Abrams_2013	peer-reviewed	JVM	03/02/2020	Table 2	NA	M01001
13	1	2	1	2011	Quercus rubra	QUERUB	P	0	C	19.04	fruits/m2	fruit	fruit count	41.11	-72.23	A	Mashomack Preserve, Interior oak-beech-hickory stand	United States of America (the)	15	stand	12	2007	2011	5	Abrams_2013	peer-reviewed	JVM	03/02/2020	Table 2	NA	M01001
13	1	2	1	2007	Quercus velutina	QUEVEL	P	0.13	C	5.83	fruits/m2	fruit	fruit count	41.11	-72.23	A	Mashomack Preserve, Interior oak-beech-hickory stand	United States of America (the)	15	stand	12	2007	2011	5	Abrams_2013	peer-reviewed	JVM	03/02/2020	Table 2	NA	M01001
13	1	2	1	2008	Quercus velutina	QUEVEL	P	2.92	C	5.83	fruits/m2	fruit	fruit count	41.11	-72.23	A	Mashomack Preserve, Interior oak-beech-hickory stand	United States of America (the)	15	stand	12	2007	2011	5	Abrams_2013	peer-reviewed	JVM	03/02/2020	Table 2	NA	M01001
13	1	2	1	2009	Quercus velutina	QUEVEL	P	5.83	C	5.83	fruits/m2	fruit	fruit count	41.11	-72.23	A	Mashomack Preserve, Interior oak-beech-hickory stand	United States of America (the)	15	stand	12	2007	2011	5	Abrams_2013	peer-reviewed	JVM	03/02/2020	Table 2	NA	M01001
13	1	2	1	2010	Quercus velutina	QUEVEL	P	3.08	C	5.83	fruits/m2	fruit	fruit count	41.11	-72.23	A	Mashomack Preserve, Interior oak-beech-hickory stand	United States of America (the)	15	stand	12	2007	2011	5	Abrams_2013	peer-reviewed	JVM	03/02/2020	Table 2	NA	M01001
13	1	2	1	2011	Quercus velutina	QUEVEL	P	0	C	5.83	fruits/m2	fruit	fruit count	41.11	-72.23	A	Mashomack Preserve, Interior oak-beech-hickory stand	United States of America (the)	15	stand	12	2007	2011	5	Abrams_2013	peer-reviewed	JVM	03/02/2020	Table 2	NA	M01001
13	1	3	1	2007	Carya glabra	CARGLA	P	9.42	C	36.04	fruits/m2	fruit	fruit count	41.11	-72.23	A	Mashomack Preserve, Maritime oak-hickory stand	United States of America (the)	15	stand	12	2007	2011	5	Abrams_2013	peer-reviewed	JVM	03/02/2020	Table 2	NA	M01001
13	1	3	1	2008	Carya glabra	CARGLA	P	36.04	C	36.04	fruits/m2	fruit	fruit count	41.11	-72.23	A	Mashomack Preserve, Maritime oak-hickory stand	United States of America (the)	15	stand	12	2007	2011	5	Abrams_2013	peer-reviewed	JVM	03/02/2020	Table 2	NA	M01001
13	1	3	1	2009	Carya glabra	CARGLA	P	1.67	C	36.04	fruits/m2	fruit	fruit count	41.11	-72.23	A	Mashomack Preserve, Maritime oak-hickory stand	United States of America (the)	15	stand	12	2007	2011	5	Abrams_2013	peer-reviewed	JVM	03/02/2020	Table 2	NA	M01001
13	1	3	1	2010	Carya glabra	CARGLA	P	3.96	C	36.04	fruits/m2	fruit	fruit count	41.11	-72.23	A	Mashomack Preserve, Maritime oak-hickory stand	United States of America (the)	15	stand	12	2007	2011	5	Abrams_2013	peer-reviewed	JVM	03/02/2020	Table 2	NA	M01001
13	1	3	1	2011	Carya glabra	CARGLA	P	1.88	C	36.04	fruits/m2	fruit	fruit count	41.11	-72.23	A	Mashomack Preserve, Maritime oak-hickory stand	United States of America (the)	15	stand	12	2007	2011	5	Abrams_2013	peer-reviewed	JVM	03/02/2020	Table 2	NA	M01001
13	1	3	1	2007	Quercus alba	QUEALB	P	1	C	1	fruits/m2	fruit	fruit count	41.11	-72.23	A	Mashomack Preserve, Maritime oak-hickory stand	United States of America (the)	15	stand	12	2007	2011	5	Abrams_2013	peer-reviewed	JVM	03/02/2020	Table 2	NA	M01001
13	1	3	1	2008	Quercus alba	QUEALB	P	0.17	C	1	fruits/m2	fruit	fruit count	41.11	-72.23	A	Mashomack Preserve, Maritime oak-hickory stand	United States of America (the)	15	stand	12	2007	2011	5	Abrams_2013	peer-reviewed	JVM	03/02/2020	Table 2	NA	M01001
13	1	3	1	2009	Quercus alba	QUEALB	P	0	C	1	fruits/m2	fruit	fruit count	41.11	-72.23	A	Mashomack Preserve, Maritime oak-hickory stand	United States of America (the)	15	stand	12	2007	2011	5	Abrams_2013	peer-reviewed	JVM	03/02/2020	Table 2	NA	M01001
13	1	3	1	2010	Quercus alba	QUEALB	P	0	C	1	fruits/m2	fruit	fruit count	41.11	-72.23	A	Mashomack Preserve, Maritime oak-hickory stand	United States of America (the)	15	stand	12	2007	2011	5	Abrams_2013	peer-reviewed	JVM	03/02/2020	Table 2	NA	M01001
13	1	3	1	2011	Quercus alba	QUEALB	P	0	C	1	fruits/m2	fruit	fruit count	41.11	-72.23	A	Mashomack Preserve, Maritime oak-hickory stand	United States of America (the)	15	stand	12	2007	2011	5	Abrams_2013	peer-reviewed	JVM	03/02/2020	Table 2	NA	M01001
13	1	3	1	2007	Quercus stellata	QUESTE	P	0	C	12.92	fruits/m2	fruit	fruit count	41.11	-72.23	A	Mashomack Preserve, Maritime oak-hickory stand	United States of America (the)	15	stand	12	2007	2011	5	Abrams_2013	peer-reviewed	JVM	03/02/2020	Table 2	NA	M01001
13	1	3	1	2008	Quercus stellata	QUESTE	P	0.71	C	12.92	fruits/m2	fruit	fruit count	41.11	-72.23	A	Mashomack Preserve, Maritime oak-hickory stand	United States of America (the)	15	stand	12	2007	2011	5	Abrams_2013	peer-reviewed	JVM	03/02/2020	Table 2	NA	M01001
13	1	3	1	2009	Quercus stellata	QUESTE	P	12.92	C	12.92	fruits/m2	fruit	fruit count	41.11	-72.23	A	Mashomack Preserve, Maritime oak-hickory stand	United States of America (the)	15	stand	12	2007	2011	5	Abrams_2013	peer-reviewed	JVM	03/02/2020	Table 2	NA	M01001
13	1	3	1	2010	Quercus stellata	QUESTE	P	0	C	12.92	fruits/m2	fruit	fruit count	41.11	-72.23	A	Mashomack Preserve, Maritime oak-hickory stand	United States of America (the)	15	stand	12	2007	2011	5	Abrams_2013	peer-reviewed	JVM	03/02/2020	Table 2	NA	M01001
13	1	3	1	2011	Quercus stellata	QUESTE	P	0.71	C	12.92	fruits/m2	fruit	fruit count	41.11	-72.23	A	Mashomack Preserve, Maritime oak-hickory stand	United States of America (the)	15	stand	12	2007	2011	5	Abrams_2013	peer-reviewed	JVM	03/02/2020	Table 2	NA	M01001
13	1	3	1	2007	Quercus velutina	QUEVEL	P	2.79	C	22.29	fruits/m2	fruit	fruit count	41.11	-72.23	A	Mashomack Preserve, Maritime oak-hickory stand	United States of America (the)	15	stand	12	2007	2011	5	Abrams_2013	peer-reviewed	JVM	03/02/2020	Table 2	NA	M01001
13	1	3	1	2008	Quercus velutina	QUEVEL	P	0.04	C	22.29	fruits/m2	fruit	fruit count	41.11	-72.23	A	Mashomack Preserve, Maritime oak-hickory stand	United States of America (the)	15	stand	12	2007	2011	5	Abrams_2013	peer-reviewed	JVM	03/02/2020	Table 2	NA	M01001
13	1	3	1	2009	Quercus velutina	QUEVEL	P	22.29	C	22.29	fruits/m2	fruit	fruit count	41.11	-72.23	A	Mashomack Preserve, Maritime oak-hickory stand	United States of America (the)	15	stand	12	2007	2011	5	Abrams_2013	peer-reviewed	JVM	03/02/2020	Table 2	NA	M01001
13	1	3	1	2010	Quercus velutina	QUEVEL	P	10.75	C	22.29	fruits/m2	fruit	fruit count	41.11	-72.23	A	Mashomack Preserve, Maritime oak-hickory stand	United States of America (the)	15	stand	12	2007	2011	5	Abrams_2013	peer-reviewed	JVM	03/02/2020	Table 2	NA	M01001
13	1	3	1	2011	Quercus velutina	QUEVEL	P	1.08	C	22.29	fruits/m2	fruit	fruit count	41.11	-72.23	A	Mashomack Preserve, Maritime oak-hickory stand	United States of America (the)	15	stand	12	2007	2011	5	Abrams_2013	peer-reviewed	JVM	03/02/2020	Table 2	NA	M01001
13	1	4	1	2007	Carya glabra	CARGLA	P	0	C	23.75	fruits/m2	fruit	fruit count	41.11	-72.23	A	Mashomack Preserve, Maritime mixed-oak stand	United States of America (the)	15	stand	12	2007	2011	5	Abrams_2013	peer-reviewed	JVM	03/02/2020	Table 2	NA	M01001
13	1	4	1	2008	Carya glabra	CARGLA	P	23.75	C	23.75	fruits/m2	fruit	fruit count	41.11	-72.23	A	Mashomack Preserve, Maritime mixed-oak stand	United States of America (the)	15	stand	12	2007	2011	5	Abrams_2013	peer-reviewed	JVM	03/02/2020	Table 2	NA	M01001
13	1	4	1	2009	Carya glabra	CARGLA	P	0.5	C	23.75	fruits/m2	fruit	fruit count	41.11	-72.23	A	Mashomack Preserve, Maritime mixed-oak stand	United States of America (the)	15	stand	12	2007	2011	5	Abrams_2013	peer-reviewed	JVM	03/02/2020	Table 2	NA	M01001
13	1	4	1	2010	Carya glabra	CARGLA	P	0	C	23.75	fruits/m2	fruit	fruit count	41.11	-72.23	A	Mashomack Preserve, Maritime mixed-oak stand	United States of America (the)	15	stand	12	2007	2011	5	Abrams_2013	peer-reviewed	JVM	03/02/2020	Table 2	NA	M01001
13	1	4	1	2011	Carya glabra	CARGLA	P	0.08	C	23.75	fruits/m2	fruit	fruit count	41.11	-72.23	A	Mashomack Preserve, Maritime mixed-oak stand	United States of America (the)	15	stand	12	2007	2011	5	Abrams_2013	peer-reviewed	JVM	03/02/2020	Table 2	NA	M01001
13	1	4	1	2007	Quercus alba	QUEALB	P	7.38	C	7.38	fruits/m2	fruit	fruit count	41.11	-72.23	A	Mashomack Preserve, Maritime mixed-oak stand	United States of America (the)	15	stand	12	2007	2011	5	Abrams_2013	peer-reviewed	JVM	03/02/2020	Table 2	NA	M01001
13	1	4	1	2008	Quercus alba	QUEALB	P	1.88	C	7.38	fruits/m2	fruit	fruit count	41.11	-72.23	A	Mashomack Preserve, Maritime mixed-oak stand	United States of America (the)	15	stand	12	2007	2011	5	Abrams_2013	peer-reviewed	JVM	03/02/2020	Table 2	NA	M01001
13	1	4	1	2009	Quercus alba	QUEALB	P	0.67	C	7.38	fruits/m2	fruit	fruit count	41.11	-72.23	A	Mashomack Preserve, Maritime mixed-oak stand	United States of America (the)	15	stand	12	2007	2011	5	Abrams_2013	peer-reviewed	JVM	03/02/2020	Table 2	NA	M01001
13	1	4	1	2010	Quercus alba	QUEALB	P	2.96	C	7.38	fruits/m2	fruit	fruit count	41.11	-72.23	A	Mashomack Preserve, Maritime mixed-oak stand	United States of America (the)	15	stand	12	2007	2011	5	Abrams_2013	peer-reviewed	JVM	03/02/2020	Table 2	NA	M01001
13	1	4	1	2011	Quercus alba	QUEALB	P	0.33	C	7.38	fruits/m2	fruit	fruit count	41.11	-72.23	A	Mashomack Preserve, Maritime mixed-oak stand	United States of America (the)	15	stand	12	2007	2011	5	Abrams_2013	peer-reviewed	JVM	03/02/2020	Table 2	NA	M01001
13	1	4	1	2007	Quercus michauxii	QUEMIC	P	0	C	0.29	fruits/m2	fruit	fruit count	41.11	-72.23	A	Mashomack Preserve, Maritime mixed-oak stand	United States of America (the)	15	stand	12	2007	2011	5	Abrams_2013	peer-reviewed	JVM	03/02/2020	Table 2	NA	M01001
13	1	4	1	2008	Quercus michauxii	QUEMIC	P	0.13	C	0.29	fruits/m2	fruit	fruit count	41.11	-72.23	A	Mashomack Preserve, Maritime mixed-oak stand	United States of America (the)	15	stand	12	2007	2011	5	Abrams_2013	peer-reviewed	JVM	03/02/2020	Table 2	NA	M01001
13	1	4	1	2009	Quercus michauxii	QUEMIC	P	0	C	0.29	fruits/m2	fruit	fruit count	41.11	-72.23	A	Mashomack Preserve, Maritime mixed-oak stand	United States of America (the)	15	stand	12	2007	2011	5	Abrams_2013	peer-reviewed	JVM	03/02/2020	Table 2	NA	M01001
13	1	4	1	2010	Quercus michauxii	QUEMIC	P	0.29	C	0.29	fruits/m2	fruit	fruit count	41.11	-72.23	A	Mashomack Preserve, Maritime mixed-oak stand	United States of America (the)	15	stand	12	2007	2011	5	Abrams_2013	peer-reviewed	JVM	03/02/2020	Table 2	NA	M01001
13	1	4	1	2011	Quercus michauxii	QUEMIC	P	0	C	0.29	fruits/m2	fruit	fruit count	41.11	-72.23	A	Mashomack Preserve, Maritime mixed-oak stand	United States of America (the)	15	stand	12	2007	2011	5	Abrams_2013	peer-reviewed	JVM	03/02/2020	Table 2	NA	M01001
13	1	4	1	2007	Quercus velutina	QUEVEL	P	11.58	C	57.25	fruits/m2	fruit	fruit count	41.11	-72.23	A	Mashomack Preserve, Maritime mixed-oak stand	United States of America (the)	15	stand	12	2007	2011	5	Abrams_2013	peer-reviewed	JVM	03/02/2020	Table 2	NA	M01001
13	1	4	1	2008	Quercus velutina	QUEVEL	P	0.92	C	57.25	fruits/m2	fruit	fruit count	41.11	-72.23	A	Mashomack Preserve, Maritime mixed-oak stand	United States of America (the)	15	stand	12	2007	2011	5	Abrams_2013	peer-reviewed	JVM	03/02/2020	Table 2	NA	M01001
13	1	4	1	2009	Quercus velutina	QUEVEL	P	57.25	C	57.25	fruits/m2	fruit	fruit count	41.11	-72.23	A	Mashomack Preserve, Maritime mixed-oak stand	United States of America (the)	15	stand	12	2007	2011	5	Abrams_2013	peer-reviewed	JVM	03/02/2020	Table 2	NA	M01001
13	1	4	1	2010	Quercus velutina	QUEVEL	P	47.04	C	57.25	fruits/m2	fruit	fruit count	41.11	-72.23	A	Mashomack Preserve, Maritime mixed-oak stand	United States of America (the)	15	stand	12	2007	2011	5	Abrams_2013	peer-reviewed	JVM	03/02/2020	Table 2	NA	M01001
13	1	4	1	2011	Quercus velutina	QUEVEL	P	5.04	C	57.25	fruits/m2	fruit	fruit count	41.11	-72.23	A	Mashomack Preserve, Maritime mixed-oak stand	United States of America (the)	15	stand	12	2007	2011	5	Abrams_2013	peer-reviewed	JVM	03/02/2020	Table 2	NA	M01001
13	1	5	1	2007	Carya glabra	CARGLA	P	0	C	0.71	fruits/m2	fruit	fruit count	41.11	-72.23	A	Mashomack Preserve, Interior mixed-oak stand	United States of America (the)	15	stand	12	2007	2011	5	Abrams_2013	peer-reviewed	JVM	03/02/2020	Table 2	NA	M01001
13	1	5	1	2008	Carya glabra	CARGLA	P	0.71	C	0.71	fruits/m2	fruit	fruit count	41.11	-72.23	A	Mashomack Preserve, Interior mixed-oak stand	United States of America (the)	15	stand	12	2007	2011	5	Abrams_2013	peer-reviewed	JVM	03/02/2020	Table 2	NA	M01001
13	1	5	1	2009	Carya glabra	CARGLA	P	0	C	0.71	fruits/m2	fruit	fruit count	41.11	-72.23	A	Mashomack Preserve, Interior mixed-oak stand	United States of America (the)	15	stand	12	2007	2011	5	Abrams_2013	peer-reviewed	JVM	03/02/2020	Table 2	NA	M01001
13	1	5	1	2010	Carya glabra	CARGLA	P	0.71	C	0.71	fruits/m2	fruit	fruit count	41.11	-72.23	A	Mashomack Preserve, Interior mixed-oak stand	United States of America (the)	15	stand	12	2007	2011	5	Abrams_2013	peer-reviewed	JVM	03/02/2020	Table 2	NA	M01001
13	1	5	1	2011	Carya glabra	CARGLA	P	0.04	C	0.71	fruits/m2	fruit	fruit count	41.11	-72.23	A	Mashomack Preserve, Interior mixed-oak stand	United States of America (the)	15	stand	12	2007	2011	5	Abrams_2013	peer-reviewed	JVM	03/02/2020	Table 2	NA	M01001
13	1	5	1	2007	Quercus alba	QUEALB	P	18.38	C	18.38	fruits/m2	fruit	fruit count	41.11	-72.23	A	Mashomack Preserve, Interior mixed-oak stand	United States of America (the)	15	stand	12	2007	2011	5	Abrams_2013	peer-reviewed	JVM	03/02/2020	Table 2	NA	M01001
13	1	5	1	2008	Quercus alba	QUEALB	P	0.17	C	18.38	fruits/m2	fruit	fruit count	41.11	-72.23	A	Mashomack Preserve, Interior mixed-oak stand	United States of America (the)	15	stand	12	2007	2011	5	Abrams_2013	peer-reviewed	JVM	03/02/2020	Table 2	NA	M01001
13	1	5	1	2009	Quercus alba	QUEALB	P	0.25	C	18.38	fruits/m2	fruit	fruit count	41.11	-72.23	A	Mashomack Preserve, Interior mixed-oak stand	United States of America (the)	15	stand	12	2007	2011	5	Abrams_2013	peer-reviewed	JVM	03/02/2020	Table 2	NA	M01001
13	1	5	1	2010	Quercus alba	QUEALB	P	3.92	C	18.38	fruits/m2	fruit	fruit count	41.11	-72.23	A	Mashomack Preserve, Interior mixed-oak stand	United States of America (the)	15	stand	12	2007	2011	5	Abrams_2013	peer-reviewed	JVM	03/02/2020	Table 2	NA	M01001
13	1	5	1	2011	Quercus alba	QUEALB	P	0	C	18.38	fruits/m2	fruit	fruit count	41.11	-72.23	A	Mashomack Preserve, Interior mixed-oak stand	United States of America (the)	15	stand	12	2007	2011	5	Abrams_2013	peer-reviewed	JVM	03/02/2020	Table 2	NA	M01001
13	1	5	1	2007	Quercus michauxii	QUEMIC	P	2.04	C	5.63	fruits/m2	fruit	fruit count	41.11	-72.23	A	Mashomack Preserve, Interior mixed-oak stand	United States of America (the)	15	stand	12	2007	2011	5	Abrams_2013	peer-reviewed	JVM	03/02/2020	Table 2	NA	M01001
13	1	5	1	2008	Quercus michauxii	QUEMIC	P	0.96	C	5.63	fruits/m2	fruit	fruit count	41.11	-72.23	A	Mashomack Preserve, Interior mixed-oak stand	United States of America (the)	15	stand	12	2007	2011	5	Abrams_2013	peer-reviewed	JVM	03/02/2020	Table 2	NA	M01001
13	1	5	1	2009	Quercus michauxii	QUEMIC	P	0.96	C	5.63	fruits/m2	fruit	fruit count	41.11	-72.23	A	Mashomack Preserve, Interior mixed-oak stand	United States of America (the)	15	stand	12	2007	2011	5	Abrams_2013	peer-reviewed	JVM	03/02/2020	Table 2	NA	M01001
13	1	5	1	2010	Quercus michauxii	QUEMIC	P	5.63	C	5.63	fruits/m2	fruit	fruit count	41.11	-72.23	A	Mashomack Preserve, Interior mixed-oak stand	United States of America (the)	15	stand	12	2007	2011	5	Abrams_2013	peer-reviewed	JVM	03/02/2020	Table 2	NA	M01001
13	1	5	1	2011	Quercus michauxii	QUEMIC	P	0.17	C	5.63	fruits/m2	fruit	fruit count	41.11	-72.23	A	Mashomack Preserve, Interior mixed-oak stand	United States of America (the)	15	stand	12	2007	2011	5	Abrams_2013	peer-reviewed	JVM	03/02/2020	Table 2	NA	M01001
13	1	5	1	2007	Quercus rubra	QUERUB	P	0	C	12.17	fruits/m2	fruit	fruit count	41.11	-72.23	A	Mashomack Preserve, Interior mixed-oak stand	United States of America (the)	15	stand	12	2007	2011	5	Abrams_2013	peer-reviewed	JVM	03/02/2020	Table 2	NA	M01001
13	1	5	1	2008	Quercus rubra	QUERUB	P	0	C	12.17	fruits/m2	fruit	fruit count	41.11	-72.23	A	Mashomack Preserve, Interior mixed-oak stand	United States of America (the)	15	stand	12	2007	2011	5	Abrams_2013	peer-reviewed	JVM	03/02/2020	Table 2	NA	M01001
13	1	5	1	2009	Quercus rubra	QUERUB	P	12.17	C	12.17	fruits/m2	fruit	fruit count	41.11	-72.23	A	Mashomack Preserve, Interior mixed-oak stand	United States of America (the)	15	stand	12	2007	2011	5	Abrams_2013	peer-reviewed	JVM	03/02/2020	Table 2	NA	M01001
13	1	5	1	2010	Quercus rubra	QUERUB	P	9.33	C	12.17	fruits/m2	fruit	fruit count	41.11	-72.23	A	Mashomack Preserve, Interior mixed-oak stand	United States of America (the)	15	stand	12	2007	2011	5	Abrams_2013	peer-reviewed	JVM	03/02/2020	Table 2	NA	M01001
13	1	5	1	2011	Quercus rubra	QUERUB	P	0.42	C	12.17	fruits/m2	fruit	fruit count	41.11	-72.23	A	Mashomack Preserve, Interior mixed-oak stand	United States of America (the)	15	stand	12	2007	2011	5	Abrams_2013	peer-reviewed	JVM	03/02/2020	Table 2	NA	M01001
13	1	5	1	2007	Quercus velutina	QUEVEL	P	7.75	C	9	fruits/m2	fruit	fruit count	41.11	-72.23	A	Mashomack Preserve, Interior mixed-oak stand	United States of America (the)	15	stand	12	2007	2011	5	Abrams_2013	peer-reviewed	JVM	03/02/2020	Table 2	NA	M01001
13	1	5	1	2008	Quercus velutina	QUEVEL	P	5.25	C	9	fruits/m2	fruit	fruit count	41.11	-72.23	A	Mashomack Preserve, Interior mixed-oak stand	United States of America (the)	15	stand	12	2007	2011	5	Abrams_2013	peer-reviewed	JVM	03/02/2020	Table 2	NA	M01001
13	1	5	1	2009	Quercus velutina	QUEVEL	P	9	C	9	fruits/m2	fruit	fruit count	41.11	-72.23	A	Mashomack Preserve, Interior mixed-oak stand	United States of America (the)	15	stand	12	2007	2011	5	Abrams_2013	peer-reviewed	JVM	03/02/2020	Table 2	NA	M01001
13	1	5	1	2010	Quercus velutina	QUEVEL	P	0	C	9	fruits/m2	fruit	fruit count	41.11	-72.23	A	Mashomack Preserve, Interior mixed-oak stand	United States of America (the)	15	stand	12	2007	2011	5	Abrams_2013	peer-reviewed	JVM	03/02/2020	Table 2	NA	M01001
13	1	5	1	2011	Quercus velutina	QUEVEL	P	0	C	9	fruits/m2	fruit	fruit count	41.11	-72.23	A	Mashomack Preserve, Interior mixed-oak stand	United States of America (the)	15	stand	12	2007	2011	5	Abrams_2013	peer-reviewed	JVM	03/02/2020	Table 2	NA	M01001
23	1	1	1	1992	Fagus crenata	FAGCRE	P	2	O	3	NA	seed	seed trap	34.18	136.06	A	Ohdaigahara Yoshino Kumano National Park	Japan	1450	stand	9999	1992	1994	3	Akashi_1997	peer-reviewed	ES	13/06/2020	NA	NA	M00417
23	1	1	1	1993	Fagus crenata	FAGCRE	P	3	O	3	NA	seed	seed trap	34.18	136.06	A	Ohdaigahara Yoshino Kumano National Park	Japan	1450	stand	9999	1992	1994	3	Akashi_1997	peer-reviewed	ES	13/06/2020	NA	NA	M00417
23	1	1	1	1994	Fagus crenata	FAGCRE	P	1	O	3	NA	seed	seed trap	34.18	136.06	A	Ohdaigahara Yoshino Kumano National Park	Japan	1450	stand	9999	1992	1994	3	Akashi_1997	peer-reviewed	ES	13/06/2020	NA	NA	M00417
25	1	1	1	2003	Quercus serrata	QUESER	P	42.26	C	50.8	seeds/trap	seed	seed trap	35.63	139.38	A	Tokyo Prefecture	Japan	NA	stand	26	2003	2005	3	Akita_2008	peer-reviewed	ES	18/08/2019	NA	Trap size not mentioned	M00403
25	1	1	1	2004	Quercus serrata	QUESER	P	46.5	C	50.8	seeds/trap	seed	seed trap	35.63	139.38	A	Tokyo Prefecture	Japan	NA	stand	26	2003	2005	3	Akita_2008	peer-reviewed	ES	18/08/2019	NA	Trap size not mentioned	M00403
25	1	1	1	2005	Quercus serrata	QUESER	P	50.8	C	50.8	seeds/trap	seed	seed trap	35.63	139.38	A	Tokyo Prefecture	Japan	NA	stand	26	2003	2005	3	Akita_2008	peer-reviewed	ES	18/08/2019	NA	Trap size not mentioned	M00403
26	1	1	1	1995	Silene acaulis	SILACA	P	15.04	C	46.12	fruits/individual	fruit	fruit count	68.35	18.5	A	Latnjajaure	Sweden	1000	stand	80	1995	2000	6	Alatalo_2014	peer-reviewed	AHP	18/09/2019	Figure 4	NA	M00078
26	1	1	1	1996	Silene acaulis	SILACA	P	26.57	C	46.12	fruits/individual	fruit	fruit count	68.35	18.5	A	Latnjajaure	Sweden	1000	stand	80	1995	2000	6	Alatalo_2014	peer-reviewed	AHP	18/09/2019	Figure 4	NA	M00078
26	1	1	1	1997	Silene acaulis	SILACA	P	31.08	C	46.12	fruits/individual	fruit	fruit count	68.35	18.5	A	Latnjajaure	Sweden	1000	stand	80	1995	2000	6	Alatalo_2014	peer-reviewed	AHP	18/09/2019	Figure 4	NA	M00078
26	1	1	1	1998	Silene acaulis	SILACA	P	14.04	C	46.12	fruits/individual	fruit	fruit count	68.35	18.5	A	Latnjajaure	Sweden	1000	stand	80	1995	2000	6	Alatalo_2014	peer-reviewed	AHP	18/09/2019	Figure 4	NA	M00078
26	1	1	1	1999	Silene acaulis	SILACA	P	46.12	C	46.12	fruits/individual	fruit	fruit count	68.35	18.5	A	Latnjajaure	Sweden	1000	stand	80	1995	2000	6	Alatalo_2014	peer-reviewed	AHP	18/09/2019	Figure 4	NA	M00078
26	1	1	1	2000	Silene acaulis	SILACA	P	7.02	C	46.12	fruits/individual	fruit	fruit count	68.35	18.5	A	Latnjajaure	Sweden	1000	stand	80	1995	2000	6	Alatalo_2014	peer-reviewed	AHP	18/09/2019	Figure 4	NA	M00078
30	1	1	1	2001	Quercus ilex	QUEILE	P	9	C	132.6	g/m2	fruit	seed trap	37.54	-6.95	A	Calanas	Spain	165	stand	15	2001	2005	5	Alejano_2008	peer-reviewed	AHP	16/12/2019	Figure 2	NA	M00089
30	1	1	1	2002	Quercus ilex	QUEILE	P	43	C	132.6	g/m2	fruit	seed trap	37.54	-6.95	A	Calanas	Spain	165	stand	15	2001	2005	5	Alejano_2008	peer-reviewed	AHP	16/12/2019	Figure 2	NA	M00089
30	1	1	1	2003	Quercus ilex	QUEILE	P	12.9	C	132.6	g/m2	fruit	seed trap	37.54	-6.95	A	Calanas	Spain	165	stand	15	2001	2005	5	Alejano_2008	peer-reviewed	AHP	16/12/2019	Figure 2	NA	M00089
30	1	1	1	2004	Quercus ilex	QUEILE	P	132.6	C	132.6	g/m2	fruit	seed trap	37.54	-6.95	A	Calanas	Spain	165	stand	15	2001	2005	5	Alejano_2008	peer-reviewed	AHP	16/12/2019	Figure 2	NA	M00089
30	1	1	1	2005	Quercus ilex	QUEILE	P	66.9	C	132.6	g/m2	fruit	seed trap	37.54	-6.95	A	Calanas	Spain	165	stand	15	2001	2005	5	Alejano_2008	peer-reviewed	AHP	16/12/2019	Figure 2	NA	M00089
30	1	2	1	2002	Quercus ilex	QUEILE	P	106.4	C	187.8	g/m2	fruit	seed trap	37.45	-7.08	A	San Bartolome	Spain	128	stand	16	2002	2005	4	Alejano_2008	peer-reviewed	AHP	16/12/2019	Figure 2	NA	M00089
30	1	2	1	2003	Quercus ilex	QUEILE	P	31.3	C	187.8	g/m2	fruit	seed trap	37.45	-7.08	A	San Bartolome	Spain	128	stand	16	2002	2005	4	Alejano_2008	peer-reviewed	AHP	16/12/2019	Figure 2	NA	M00089
30	1	2	1	2004	Quercus ilex	QUEILE	P	187.8	C	187.8	g/m2	fruit	seed trap	37.45	-7.08	A	San Bartolome	Spain	128	stand	16	2002	2005	4	Alejano_2008	peer-reviewed	AHP	16/12/2019	Figure 2	NA	M00089
30	1	2	1	2005	Quercus ilex	QUEILE	P	157.3	C	187.8	g/m2	fruit	seed trap	37.45	-7.08	A	San Bartolome	Spain	128	stand	16	2002	2005	4	Alejano_2008	peer-reviewed	AHP	16/12/2019	Figure 2	NA	M00089
35	1	1	1	1998	Quercus eduardii	QUEEDU	P	1	O	2	NA	seed	seed count	22.8	-102.6	B	Sierra Fria	Mexico	NA	stand	9999	1998	2001	4	Alfonso-Corrado_2017	peer-reviewed	AHP	20/08/2019	NA	NA	M00062
35	1	1	1	1999	Quercus eduardii	QUEEDU	P	1	O	2	NA	seed	seed count	22.8	-102.6	B	Sierra Fria	Mexico	NA	stand	9999	1998	2001	4	Alfonso-Corrado_2017	peer-reviewed	AHP	20/08/2019	NA	NA	M00062
35	1	1	1	2000	Quercus eduardii	QUEEDU	P	1	O	2	NA	seed	seed count	22.8	-102.6	B	Sierra Fria	Mexico	NA	stand	9999	1998	2001	4	Alfonso-Corrado_2017	peer-reviewed	AHP	20/08/2019	NA	NA	M00062
35	1	1	1	2001	Quercus eduardii	QUEEDU	P	2	O	2	NA	seed	seed count	22.8	-102.6	B	Sierra Fria	Mexico	NA	stand	9999	1998	2001	4	Alfonso-Corrado_2017	peer-reviewed	AHP	20/08/2019	NA	NA	M00062
35	1	1	1	1998	Quercus potosina	QUEPOT	P	1	O	2	NA	seed	seed count	22.8	-102.6	B	Sierra Fria	Mexico	NA	stand	9999	1998	2001	4	Alfonso-Corrado_2017	peer-reviewed	AHP	20/08/2019	NA	NA	M00062
35	1	1	1	1999	Quercus potosina	QUEPOT	P	1	O	2	NA	seed	seed count	22.8	-102.6	B	Sierra Fria	Mexico	NA	stand	9999	1998	2001	4	Alfonso-Corrado_2017	peer-reviewed	AHP	20/08/2019	NA	NA	M00062
35	1	1	1	2000	Quercus potosina	QUEPOT	P	1	O	2	NA	seed	seed count	22.8	-102.6	B	Sierra Fria	Mexico	NA	stand	9999	1998	2001	4	Alfonso-Corrado_2017	peer-reviewed	AHP	20/08/2019	NA	NA	M00062
35	1	1	1	2001	Quercus potosina	QUEPOT	P	2	O	2	NA	seed	seed count	22.8	-102.6	B	Sierra Fria	Mexico	NA	stand	9999	1998	2001	4	Alfonso-Corrado_2017	peer-reviewed	AHP	20/08/2019	NA	NA	M00062
46	1	1	1	1995	Fagus grandifolia	FAGGRA	P	1	O	2	NA	seed	visual crop assessment	19.68	-96.85	A	Acatlan Volcano	Mexico	1850	stand	9999	1995	1996	2	Alvarez-Aquino_2002	peer-reviewed	AHP	20/08/2019	NA	NA	M00063
46	1	1	1	1996	Fagus grandifolia	FAGGRA	P	2	O	2	NA	seed	visual crop assessment	19.68	-96.85	A	Acatlan Volcano	Mexico	1850	stand	9999	1995	1996	2	Alvarez-Aquino_2002	peer-reviewed	AHP	20/08/2019	NA	NA	M00063
89	1	1	1	1996	Quercus montana	QUEMNT	P	1.581027668	C	4.611330698	index	seed	seed count	34.94	-82.96	C	Game zone 1	United States of America (the)	NA	region	9999	1996	2015	20	Azad_2017	peer-reviewed	AHP	30/07/2019	Figure 2	NA	M00041
89	1	1	1	1997	Quercus montana	QUEMNT	P	4.400527009	C	4.611330698	index	seed	seed count	34.94	-82.96	C	Game zone 1	United States of America (the)	NA	region	9999	1996	2015	20	Azad_2017	peer-reviewed	AHP	30/07/2019	Figure 2	NA	M00041
89	1	1	1	1998	Quercus montana	QUEMNT	P	0.816864295	C	4.611330698	index	seed	seed count	34.94	-82.96	C	Game zone 1	United States of America (the)	NA	region	9999	1996	2015	20	Azad_2017	peer-reviewed	AHP	30/07/2019	Figure 2	NA	M00041
89	1	1	1	1999	Quercus montana	QUEMNT	P	4.611330698	C	4.611330698	index	seed	seed count	34.94	-82.96	C	Game zone 1	United States of America (the)	NA	region	9999	1996	2015	20	Azad_2017	peer-reviewed	AHP	30/07/2019	Figure 2	NA	M00041
89	1	1	1	2000	Quercus montana	QUEMNT	P	1.238471673	C	4.611330698	index	seed	seed count	34.94	-82.96	C	Game zone 1	United States of America (the)	NA	region	9999	1996	2015	20	Azad_2017	peer-reviewed	AHP	30/07/2019	Figure 2	NA	M00041
89	1	1	1	2001	Quercus montana	QUEMNT	P	0.606060606	C	4.611330698	index	seed	seed count	34.94	-82.96	C	Game zone 1	United States of America (the)	NA	region	9999	1996	2015	20	Azad_2017	peer-reviewed	AHP	30/07/2019	Figure 2	NA	M00041
89	1	1	1	2002	Quercus montana	QUEMNT	P	2.055335968	C	4.611330698	index	seed	seed count	34.94	-82.96	C	Game zone 1	United States of America (the)	NA	region	9999	1996	2015	20	Azad_2017	peer-reviewed	AHP	30/07/2019	Figure 2	NA	M00041
89	1	1	1	2003	Quercus montana	QUEMNT	P	2.292490119	C	4.611330698	index	seed	seed count	34.94	-82.96	C	Game zone 1	United States of America (the)	NA	region	9999	1996	2015	20	Azad_2017	peer-reviewed	AHP	30/07/2019	Figure 2	NA	M00041
89	1	1	1	2004	Quercus montana	QUEMNT	P	3.372859025	C	4.611330698	index	seed	seed count	34.94	-82.96	C	Game zone 1	United States of America (the)	NA	region	9999	1996	2015	20	Azad_2017	peer-reviewed	AHP	30/07/2019	Figure 2	NA	M00041
89	1	1	1	2005	Quercus montana	QUEMNT	P	2.08168643	C	4.611330698	index	seed	seed count	34.94	-82.96	C	Game zone 1	United States of America (the)	NA	region	9999	1996	2015	20	Azad_2017	peer-reviewed	AHP	30/07/2019	Figure 2	NA	M00041
89	1	1	1	2006	Quercus montana	QUEMNT	P	1.39657444	C	4.611330698	index	seed	seed count	34.94	-82.96	C	Game zone 1	United States of America (the)	NA	region	9999	1996	2015	20	Azad_2017	peer-reviewed	AHP	30/07/2019	Figure 2	NA	M00041
89	1	1	1	2007	Quercus montana	QUEMNT	P	0.764163373	C	4.611330698	index	seed	seed count	34.94	-82.96	C	Game zone 1	United States of America (the)	NA	region	9999	1996	2015	20	Azad_2017	peer-reviewed	AHP	30/07/2019	Figure 2	NA	M00041
89	1	1	1	2008	Quercus montana	QUEMNT	P	1.686429513	C	4.611330698	index	seed	seed count	34.94	-82.96	C	Game zone 1	United States of America (the)	NA	region	9999	1996	2015	20	Azad_2017	peer-reviewed	AHP	30/07/2019	Figure 2	NA	M00041
89	1	1	1	2009	Quercus montana	QUEMNT	P	1.185770751	C	4.611330698	index	seed	seed count	34.94	-82.96	C	Game zone 1	United States of America (the)	NA	region	9999	1996	2015	20	Azad_2017	peer-reviewed	AHP	30/07/2019	Figure 2	NA	M00041
89	1	1	1	2010	Quercus montana	QUEMNT	P	2.187088274	C	4.611330698	index	seed	seed count	34.94	-82.96	C	Game zone 1	United States of America (the)	NA	region	9999	1996	2015	20	Azad_2017	peer-reviewed	AHP	30/07/2019	Figure 2	NA	M00041
89	1	1	1	2011	Quercus montana	QUEMNT	P	0.316205534	C	4.611330698	index	seed	seed count	34.94	-82.96	C	Game zone 1	United States of America (the)	NA	region	9999	1996	2015	20	Azad_2017	peer-reviewed	AHP	30/07/2019	Figure 2	NA	M00041
89	1	1	1	2012	Quercus montana	QUEMNT	P	1.212121212	C	4.611330698	index	seed	seed count	34.94	-82.96	C	Game zone 1	United States of America (the)	NA	region	9999	1996	2015	20	Azad_2017	peer-reviewed	AHP	30/07/2019	Figure 2	NA	M00041
89	1	1	1	2013	Quercus montana	QUEMNT	P	0.289855072	C	4.611330698	index	seed	seed count	34.94	-82.96	C	Game zone 1	United States of America (the)	NA	region	9999	1996	2015	20	Azad_2017	peer-reviewed	AHP	30/07/2019	Figure 2	NA	M00041
89	1	1	1	2014	Quercus montana	QUEMNT	P	3.741765481	C	4.611330698	index	seed	seed count	34.94	-82.96	C	Game zone 1	United States of America (the)	NA	region	9999	1996	2015	20	Azad_2017	peer-reviewed	AHP	30/07/2019	Figure 2	NA	M00041
89	1	1	1	2015	Quercus montana	QUEMNT	P	0.895915679	C	4.611330698	index	seed	seed count	34.94	-82.96	C	Game zone 1	United States of America (the)	NA	region	9999	1996	2015	20	Azad_2017	peer-reviewed	AHP	30/07/2019	Figure 2	NA	M00041
106	1	1	1	1978	Phyllocladus aspleniifolius	PHYASP	P	1	O	2	NA	seed	seed trap	-42.68	146.67	A	Mt Field	Australia	NA	patch	32	1978	1991	14	Barker_1995	peer-reviewed	AHP	30/07/2019	NA	NA	M00042
106	1	1	1	1979	Phyllocladus aspleniifolius	PHYASP	P	1	O	2	NA	seed	seed trap	-42.68	146.67	A	Mt Field	Australia	NA	patch	32	1978	1991	14	Barker_1995	peer-reviewed	AHP	30/07/2019	NA	NA	M00042
106	1	1	1	1980	Phyllocladus aspleniifolius	PHYASP	P	1	O	2	NA	seed	seed trap	-42.68	146.67	A	Mt Field	Australia	NA	patch	32	1978	1991	14	Barker_1995	peer-reviewed	AHP	30/07/2019	NA	NA	M00042
106	1	1	1	1981	Phyllocladus aspleniifolius	PHYASP	P	1	O	2	NA	seed	seed trap	-42.68	146.67	A	Mt Field	Australia	NA	patch	32	1978	1991	14	Barker_1995	peer-reviewed	AHP	30/07/2019	NA	NA	M00042
106	1	1	1	1982	Phyllocladus aspleniifolius	PHYASP	P	2	O	2	NA	seed	seed trap	-42.68	146.67	A	Mt Field	Australia	NA	patch	32	1978	1991	14	Barker_1995	peer-reviewed	AHP	30/07/2019	NA	NA	M00042
106	1	1	1	1983	Phyllocladus aspleniifolius	PHYASP	P	1	O	2	NA	seed	seed trap	-42.68	146.67	A	Mt Field	Australia	NA	patch	32	1978	1991	14	Barker_1995	peer-reviewed	AHP	30/07/2019	NA	NA	M00042
106	1	1	1	1984	Phyllocladus aspleniifolius	PHYASP	P	1	O	2	NA	seed	seed trap	-42.68	146.67	A	Mt Field	Australia	NA	patch	32	1978	1991	14	Barker_1995	peer-reviewed	AHP	30/07/2019	NA	NA	M00042
106	1	1	1	1985	Phyllocladus aspleniifolius	PHYASP	P	1	O	2	NA	seed	seed trap	-42.68	146.67	A	Mt Field	Australia	NA	patch	32	1978	1991	14	Barker_1995	peer-reviewed	AHP	30/07/2019	NA	NA	M00042
106	1	1	1	1986	Phyllocladus aspleniifolius	PHYASP	P	1	O	2	NA	seed	seed trap	-42.68	146.67	A	Mt Field	Australia	NA	patch	32	1978	1991	14	Barker_1995	peer-reviewed	AHP	30/07/2019	NA	NA	M00042
106	1	1	1	1987	Phyllocladus aspleniifolius	PHYASP	P	1	O	2	NA	seed	seed trap	-42.68	146.67	A	Mt Field	Australia	NA	patch	32	1978	1991	14	Barker_1995	peer-reviewed	AHP	30/07/2019	NA	NA	M00042
106	1	1	1	1988	Phyllocladus aspleniifolius	PHYASP	P	1	O	2	NA	seed	seed trap	-42.68	146.67	A	Mt Field	Australia	NA	patch	32	1978	1991	14	Barker_1995	peer-reviewed	AHP	30/07/2019	NA	NA	M00042
106	1	1	1	1989	Phyllocladus aspleniifolius	PHYASP	P	2	O	2	NA	seed	seed trap	-42.68	146.67	A	Mt Field	Australia	NA	patch	32	1978	1991	14	Barker_1995	peer-reviewed	AHP	30/07/2019	NA	NA	M00042
106	1	1	1	1990	Phyllocladus aspleniifolius	PHYASP	P	1	O	2	NA	seed	seed trap	-42.68	146.67	A	Mt Field	Australia	NA	patch	32	1978	1991	14	Barker_1995	peer-reviewed	AHP	30/07/2019	NA	NA	M00042
106	1	1	1	1991	Phyllocladus aspleniifolius	PHYASP	P	1	O	2	NA	seed	seed trap	-42.68	146.67	A	Mt Field	Australia	NA	patch	32	1978	1991	14	Barker_1995	peer-reviewed	AHP	30/07/2019	NA	NA	M00042
111	1	1	1	1996	Dipterocarpaceae spp.	DIPSPP	P	2	O	2	NA	fruit	visual crop assessment	4.97	117.8	A	Danum Valley Conservation Area	Malaysia	NA	patch	9999	1996	1996	1	Bebber_2004	peer-reviewed	AHP	28/08/2020	text, p. 12	NA	M00274
112	1	1	1	1993	Acer rubrum	ACERUB	P	91.1	C	669.9	seeds/m2	seed	seed trap	35.05	-83.45	A	Coweeta Hydrologic Laboratory, high elevation	United States of America (the)	1100	stand	20	1993	1997	5	Beckage_2000	peer-reviewed	JVM	03/02/2020	Figure 4a	NA	M01000
112	1	1	1	1994	Acer rubrum	ACERUB	P	403.3	C	669.9	seeds/m2	seed	seed trap	35.05	-83.45	A	Coweeta Hydrologic Laboratory, high elevation	United States of America (the)	1100	stand	20	1993	1997	5	Beckage_2000	peer-reviewed	JVM	03/02/2020	Figure 4a	NA	M01000
112	1	1	1	1995	Acer rubrum	ACERUB	P	214.6	C	669.9	seeds/m2	seed	seed trap	35.05	-83.45	A	Coweeta Hydrologic Laboratory, high elevation	United States of America (the)	1100	stand	20	1993	1997	5	Beckage_2000	peer-reviewed	JVM	03/02/2020	Figure 4a	NA	M01000
112	1	1	1	1996	Acer rubrum	ACERUB	P	669.9	C	669.9	seeds/m2	seed	seed trap	35.05	-83.45	A	Coweeta Hydrologic Laboratory, high elevation	United States of America (the)	1100	stand	20	1993	1997	5	Beckage_2000	peer-reviewed	JVM	03/02/2020	Figure 4a	NA	M01000
112	1	1	1	1997	Acer rubrum	ACERUB	P	32.5	C	669.9	seeds/m2	seed	seed trap	35.05	-83.45	A	Coweeta Hydrologic Laboratory, high elevation	United States of America (the)	1100	stand	20	1993	1997	5	Beckage_2000	peer-reviewed	JVM	03/02/2020	Figure 4a	NA	M01000
112	1	1	1	1993	Liriodendron tulipifera	LIRTUL	P	2.3	C	8.7	seeds/m2	seed	seed trap	35.05	-83.45	A	Coweeta Hydrologic Laboratory, high elevation	United States of America (the)	1100	stand	20	1993	1997	5	Beckage_2000	peer-reviewed	JVM	03/02/2020	Figure 5a	NA	M01000
112	1	1	1	1994	Liriodendron tulipifera	LIRTUL	P	4.5	C	8.7	seeds/m2	seed	seed trap	35.05	-83.45	A	Coweeta Hydrologic Laboratory, high elevation	United States of America (the)	1100	stand	20	1993	1997	5	Beckage_2000	peer-reviewed	JVM	03/02/2020	Figure 5a	NA	M01000
112	1	1	1	1995	Liriodendron tulipifera	LIRTUL	P	4.5	C	8.7	seeds/m2	seed	seed trap	35.05	-83.45	A	Coweeta Hydrologic Laboratory, high elevation	United States of America (the)	1100	stand	20	1993	1997	5	Beckage_2000	peer-reviewed	JVM	03/02/2020	Figure 5a	NA	M01000
112	1	1	1	1996	Liriodendron tulipifera	LIRTUL	P	0.5	C	8.7	seeds/m2	seed	seed trap	35.05	-83.45	A	Coweeta Hydrologic Laboratory, high elevation	United States of America (the)	1100	stand	20	1993	1997	5	Beckage_2000	peer-reviewed	JVM	03/02/2020	Figure 5a	NA	M01000
112	1	1	1	1997	Liriodendron tulipifera	LIRTUL	P	8.7	C	8.7	seeds/m2	seed	seed trap	35.05	-83.45	A	Coweeta Hydrologic Laboratory, high elevation	United States of America (the)	1100	stand	20	1993	1997	5	Beckage_2000	peer-reviewed	JVM	03/02/2020	Figure 5a	NA	M01000
112	1	1	1	1993	Quercus rubra	QUERUB	P	71	C	238.2	seeds/m2	seed	seed trap	35.05	-83.45	A	Coweeta Hydrologic Laboratory, high elevation	United States of America (the)	1100	stand	20	1993	1997	5	Beckage_2000	peer-reviewed	JVM	03/02/2020	Figure 6a	NA	M01000
112	1	1	1	1994	Quercus rubra	QUERUB	P	34.4	C	238.2	seeds/m2	seed	seed trap	35.05	-83.45	A	Coweeta Hydrologic Laboratory, high elevation	United States of America (the)	1100	stand	20	1993	1997	5	Beckage_2000	peer-reviewed	JVM	03/02/2020	Figure 6a	NA	M01000
112	1	1	1	1995	Quercus rubra	QUERUB	P	158	C	238.2	seeds/m2	seed	seed trap	35.05	-83.45	A	Coweeta Hydrologic Laboratory, high elevation	United States of America (the)	1100	stand	20	1993	1997	5	Beckage_2000	peer-reviewed	JVM	03/02/2020	Figure 6a	NA	M01000
112	1	1	1	1996	Quercus rubra	QUERUB	P	238.2	C	238.2	seeds/m2	seed	seed trap	35.05	-83.45	A	Coweeta Hydrologic Laboratory, high elevation	United States of America (the)	1100	stand	20	1993	1997	5	Beckage_2000	peer-reviewed	JVM	03/02/2020	Figure 6a	NA	M01000
112	1	1	1	1997	Quercus rubra	QUERUB	P	142	C	238.2	seeds/m2	seed	seed trap	35.05	-83.45	A	Coweeta Hydrologic Laboratory, high elevation	United States of America (the)	1100	stand	20	1993	1997	5	Beckage_2000	peer-reviewed	JVM	03/02/2020	Figure 6a	NA	M01000
112	1	2	1	1993	Acer rubrum	ACERUB	P	0	C	570.5	seeds/m2	seed	seed trap	35.05	-83.45	A	Coweeta Hydrologic Laboratory, low elevation	United States of America (the)	850	stand	20	1993	1997	5	Beckage_2000	peer-reviewed	JVM	03/02/2020	Figure 4e	NA	M01000
112	1	2	1	1994	Acer rubrum	ACERUB	P	426.3	C	570.5	seeds/m2	seed	seed trap	35.05	-83.45	A	Coweeta Hydrologic Laboratory, low elevation	United States of America (the)	850	stand	20	1993	1997	5	Beckage_2000	peer-reviewed	JVM	03/02/2020	Figure 4e	NA	M01000
112	1	2	1	1995	Acer rubrum	ACERUB	P	118	C	570.5	seeds/m2	seed	seed trap	35.05	-83.45	A	Coweeta Hydrologic Laboratory, low elevation	United States of America (the)	850	stand	20	1993	1997	5	Beckage_2000	peer-reviewed	JVM	03/02/2020	Figure 4e	NA	M01000
112	1	2	1	1996	Acer rubrum	ACERUB	P	570.5	C	570.5	seeds/m2	seed	seed trap	35.05	-83.45	A	Coweeta Hydrologic Laboratory, low elevation	United States of America (the)	850	stand	20	1993	1997	5	Beckage_2000	peer-reviewed	JVM	03/02/2020	Figure 4e	NA	M01000
112	1	2	1	1997	Acer rubrum	ACERUB	P	0	C	570.5	seeds/m2	seed	seed trap	35.05	-83.45	A	Coweeta Hydrologic Laboratory, low elevation	United States of America (the)	850	stand	20	1993	1997	5	Beckage_2000	peer-reviewed	JVM	03/02/2020	Figure 4e	NA	M01000
112	1	2	1	1993	Liriodendron tulipifera	LIRTUL	P	10.8	C	25.2	seeds/m2	seed	seed trap	35.05	-83.45	A	Coweeta Hydrologic Laboratory, low elevation	United States of America (the)	850	stand	20	1993	1997	5	Beckage_2000	peer-reviewed	JVM	03/02/2020	Figure 5e	NA	M01000
112	1	2	1	1994	Liriodendron tulipifera	LIRTUL	P	14.1	C	25.2	seeds/m2	seed	seed trap	35.05	-83.45	A	Coweeta Hydrologic Laboratory, low elevation	United States of America (the)	850	stand	20	1993	1997	5	Beckage_2000	peer-reviewed	JVM	03/02/2020	Figure 5e	NA	M01000
112	1	2	1	1995	Liriodendron tulipifera	LIRTUL	P	25.2	C	25.2	seeds/m2	seed	seed trap	35.05	-83.45	A	Coweeta Hydrologic Laboratory, low elevation	United States of America (the)	850	stand	20	1993	1997	5	Beckage_2000	peer-reviewed	JVM	03/02/2020	Figure 5e	NA	M01000
112	1	2	1	1996	Liriodendron tulipifera	LIRTUL	P	3.7	C	25.2	seeds/m2	seed	seed trap	35.05	-83.45	A	Coweeta Hydrologic Laboratory, low elevation	United States of America (the)	850	stand	20	1993	1997	5	Beckage_2000	peer-reviewed	JVM	03/02/2020	Figure 5e	NA	M01000
112	1	2	1	1997	Liriodendron tulipifera	LIRTUL	P	17.3	C	25.2	seeds/m2	seed	seed trap	35.05	-83.45	A	Coweeta Hydrologic Laboratory, low elevation	United States of America (the)	850	stand	20	1993	1997	5	Beckage_2000	peer-reviewed	JVM	03/02/2020	Figure 5e	NA	M01000
112	1	2	1	1993	Quercus rubra	QUERUB	P	36.1	C	36.1	seeds/m2	seed	seed trap	35.05	-83.45	A	Coweeta Hydrologic Laboratory, low elevation	United States of America (the)	850	stand	20	1993	1997	5	Beckage_2000	peer-reviewed	JVM	03/02/2020	Figure 6e	NA	M01000
112	1	2	1	1994	Quercus rubra	QUERUB	P	13.5	C	36.1	seeds/m2	seed	seed trap	35.05	-83.45	A	Coweeta Hydrologic Laboratory, low elevation	United States of America (the)	850	stand	20	1993	1997	5	Beckage_2000	peer-reviewed	JVM	03/02/2020	Figure 6e	NA	M01000
112	1	2	1	1995	Quercus rubra	QUERUB	P	11.3	C	36.1	seeds/m2	seed	seed trap	35.05	-83.45	A	Coweeta Hydrologic Laboratory, low elevation	United States of America (the)	850	stand	20	1993	1997	5	Beckage_2000	peer-reviewed	JVM	03/02/2020	Figure 6e	NA	M01000
112	1	2	1	1996	Quercus rubra	QUERUB	P	36.1	C	36.1	seeds/m2	seed	seed trap	35.05	-83.45	A	Coweeta Hydrologic Laboratory, low elevation	United States of America (the)	850	stand	20	1993	1997	5	Beckage_2000	peer-reviewed	JVM	03/02/2020	Figure 6e	NA	M01000
112	1	2	1	1997	Quercus rubra	QUERUB	P	11.3	C	36.1	seeds/m2	seed	seed trap	35.05	-83.45	A	Coweeta Hydrologic Laboratory, low elevation	United States of America (the)	850	stand	20	1993	1997	5	Beckage_2000	peer-reviewed	JVM	03/02/2020	Figure 6e	NA	M01000
125	1	1	1	2002	Aristolochia baetica	ARIBAE	P	6.87	C	11.6	% individuals reproducing	fruit	fruit count	37.28	-6.42	A	Membrillo	Spain	NA	stand	138	2002	2005	4	Berjano_2011	peer-reviewed	AHP	17/12/2019	Table 1	NA	M00091
125	1	1	1	2003	Aristolochia baetica	ARIBAE	P	6.35	C	11.6	% individuals reproducing	fruit	fruit count	37.28	-6.42	A	Membrillo	Spain	NA	stand	335	2002	2005	4	Berjano_2011	peer-reviewed	AHP	17/12/2019	Table 1	NA	M00091
125	1	1	1	2004	Aristolochia baetica	ARIBAE	P	11.6	C	11.6	% individuals reproducing	fruit	fruit count	37.28	-6.42	A	Membrillo	Spain	NA	stand	117	2002	2005	4	Berjano_2011	peer-reviewed	AHP	17/12/2019	Table 1	NA	M00091
125	1	1	1	2005	Aristolochia baetica	ARIBAE	P	4.16	C	11.6	% individuals reproducing	fruit	fruit count	37.28	-6.42	A	Membrillo	Spain	NA	stand	166	2002	2005	4	Berjano_2011	peer-reviewed	AHP	17/12/2019	Table 1	NA	M00091
125	1	2	1	2002	Aristolochia baetica	ARIBAE	P	11.07	C	14.03	% individuals reproducing	fruit	fruit count	37.28	-6.42	A	Cuadrejon	Spain	NA	stand	110	2002	2005	4	Berjano_2011	peer-reviewed	AHP	17/12/2019	Table 1	NA	M00091
125	1	2	1	2003	Aristolochia baetica	ARIBAE	P	8.14	C	14.03	% individuals reproducing	fruit	fruit count	37.28	-6.42	A	Cuadrejon	Spain	NA	stand	254	2002	2005	4	Berjano_2011	peer-reviewed	AHP	17/12/2019	Table 1	NA	M00091
125	1	2	1	2004	Aristolochia baetica	ARIBAE	P	14.03	C	14.03	% individuals reproducing	fruit	fruit count	37.28	-6.42	A	Cuadrejon	Spain	NA	stand	88	2002	2005	4	Berjano_2011	peer-reviewed	AHP	17/12/2019	Table 1	NA	M00091
125	1	2	1	2005	Aristolochia baetica	ARIBAE	P	4.86	C	14.03	% individuals reproducing	fruit	fruit count	37.28	-6.42	A	Cuadrejon	Spain	NA	stand	123	2002	2005	4	Berjano_2011	peer-reviewed	AHP	17/12/2019	Table 1	NA	M00091
152	1	1	1	2008	Quercus ilex	QUEILE	P	8744.45	C	8744.45	seeds/individual	seed	seed trap	39.9833	-4.2167	A	Huecas	Spain	NA	stand	24	2008	2015	8	Bogdziewicz_2018	peer-reviewed	XTT	18/06/2019	Figure 1	NA	M10104
152	1	1	1	2009	Quercus ilex	QUEILE	P	3034.32	C	8744.45	seeds/individual	seed	seed trap	39.9833	-4.2167	A	Huecas	Spain	NA	stand	24	2008	2015	8	Bogdziewicz_2018	peer-reviewed	XTT	18/06/2019	Figure 1	NA	M10104
152	1	1	1	2010	Quercus ilex	QUEILE	P	3055.78	C	8744.45	seeds/individual	seed	seed trap	39.9833	-4.2167	A	Huecas	Spain	NA	stand	24	2008	2015	8	Bogdziewicz_2018	peer-reviewed	XTT	18/06/2019	Figure 1	NA	M10104
152	1	1	1	2011	Quercus ilex	QUEILE	P	3830.94	C	8744.45	seeds/individual	seed	seed trap	39.9833	-4.2167	A	Huecas	Spain	NA	stand	24	2008	2015	8	Bogdziewicz_2018	peer-reviewed	XTT	18/06/2019	Figure 1	NA	M10104
152	1	1	1	2012	Quercus ilex	QUEILE	P	4887.17	C	8744.45	seeds/individual	seed	seed trap	39.9833	-4.2167	A	Huecas	Spain	NA	stand	24	2008	2015	8	Bogdziewicz_2018	peer-reviewed	XTT	18/06/2019	Figure 1	NA	M10104
152	1	1	1	2013	Quercus ilex	QUEILE	P	1678.42	C	8744.45	seeds/individual	seed	seed trap	39.9833	-4.2167	A	Huecas	Spain	NA	stand	24	2008	2015	8	Bogdziewicz_2018	peer-reviewed	XTT	18/06/2019	Figure 1	NA	M10104
152	1	1	1	2014	Quercus ilex	QUEILE	P	4081.04	C	8744.45	seeds/individual	seed	seed trap	39.9833	-4.2167	A	Huecas	Spain	NA	stand	24	2008	2015	8	Bogdziewicz_2018	peer-reviewed	XTT	18/06/2019	Figure 1	NA	M10104
152	1	1	1	2015	Quercus ilex	QUEILE	P	6000.43	C	8744.45	seeds/individual	seed	seed trap	39.9833	-4.2167	A	Huecas	Spain	NA	stand	24	2008	2015	8	Bogdziewicz_2018	peer-reviewed	XTT	18/06/2019	Figure 1	NA	M10104
162	1	1	1	2002	Euphorbia pedroi	EUPPED	P	471.6	C	471.6	fruits/individual	fruit	fruit count	38.44	-9.08	B	Ares	Portugal	NA	stand	25	2002	2004	3	Boieiro_2014	unpublished	AHP	21/08/2019	NA	NA	M00065
162	1	1	1	2003	Euphorbia pedroi	EUPPED	P	179.3	C	471.6	fruits/individual	fruit	fruit count	38.44	-9.08	B	Ares	Portugal	NA	stand	25	2002	2004	3	Boieiro_2014	unpublished	AHP	21/08/2019	NA	NA	M00065
162	1	1	1	2004	Euphorbia pedroi	EUPPED	P	319.8	C	471.6	fruits/individual	fruit	fruit count	38.44	-9.08	B	Ares	Portugal	NA	stand	25	2002	2004	3	Boieiro_2014	unpublished	AHP	21/08/2019	NA	NA	M00065
162	1	2	1	2002	Euphorbia pedroi	EUPPED	P	321.6	C	321.6	fruits/individual	fruit	fruit count	38.43	-9.13	B	Azoia	Portugal	NA	stand	25	2002	2004	3	Boieiro_2014	unpublished	AHP	21/08/2019	NA	NA	M00065
162	1	2	1	2003	Euphorbia pedroi	EUPPED	P	312.9	C	321.6	fruits/individual	fruit	fruit count	38.43	-9.13	B	Azoia	Portugal	NA	stand	25	2002	2004	3	Boieiro_2014	unpublished	AHP	21/08/2019	NA	NA	M00065
162	1	2	1	2004	Euphorbia pedroi	EUPPED	P	202	C	321.6	fruits/individual	fruit	fruit count	38.43	-9.13	B	Azoia	Portugal	NA	stand	25	2002	2004	3	Boieiro_2014	unpublished	AHP	21/08/2019	NA	NA	M00065
171	1	1	1	2014	Vitellaria paradoxa	VITPAR	P	26.32	C	26.32	g/individual	fruit	fruit count	11	-4.4	B	Sudanian zone	Burkina Faso	NA	patch	72	2014	2017	4	Bonde_2019	peer-reviewed	AHP	16/05/2019	Figure 2	NA	M00016
171	1	1	1	2015	Vitellaria paradoxa	VITPAR	P	14.31	C	26.32	g/individual	fruit	fruit count	11	-4.4	B	Sudanian zone	Burkina Faso	NA	patch	72	2014	2017	4	Bonde_2019	peer-reviewed	AHP	16/05/2019	Figure 2	NA	M00016
171	1	1	1	2016	Vitellaria paradoxa	VITPAR	P	21.36	C	26.32	g/individual	fruit	fruit count	11	-4.4	B	Sudanian zone	Burkina Faso	NA	patch	72	2014	2017	4	Bonde_2019	peer-reviewed	AHP	16/05/2019	Figure 2	NA	M00016
171	1	1	1	2017	Vitellaria paradoxa	VITPAR	P	12.59	C	26.32	g/individual	fruit	fruit count	11	-4.4	B	Sudanian zone	Burkina Faso	NA	patch	72	2014	2017	4	Bonde_2019	peer-reviewed	AHP	16/05/2019	Figure 2	NA	M00016
171	1	2	1	2014	Vitellaria paradoxa	VITPAR	P	9.16	C	13.35	g/individual	fruit	fruit count	12.7	-3.4	B	Sudano-Sahelian Zone	Burkina Faso	NA	patch	72	2014	2017	4	Bonde_2019	peer-reviewed	AHP	16/05/2019	Figure 2	NA	M00016
171	1	2	1	2015	Vitellaria paradoxa	VITPAR	P	13.35	C	13.35	g/individual	fruit	fruit count	12.7	-3.4	B	Sudano-Sahelian Zone	Burkina Faso	NA	patch	72	2014	2017	4	Bonde_2019	peer-reviewed	AHP	16/05/2019	Figure 2	NA	M00016
171	1	2	1	2016	Vitellaria paradoxa	VITPAR	P	11.25	C	13.35	g/individual	fruit	fruit count	12.7	-3.4	B	Sudano-Sahelian Zone	Burkina Faso	NA	patch	72	2014	2017	4	Bonde_2019	peer-reviewed	AHP	16/05/2019	Figure 2	NA	M00016
171	1	2	1	2017	Vitellaria paradoxa	VITPAR	P	8.77	C	13.35	g/individual	fruit	fruit count	12.7	-3.4	B	Sudano-Sahelian Zone	Burkina Faso	NA	patch	72	2014	2017	4	Bonde_2019	peer-reviewed	AHP	16/05/2019	Figure 2	NA	M00016
171	1	3	1	2014	Vitellaria paradoxa	VITPAR	P	9.73	C	20.79	g/individual	fruit	fruit count	14	-2.2	B	Sahelian Zone	Burkina Faso	NA	patch	60	2014	2017	4	Bonde_2019	peer-reviewed	AHP	16/05/2019	Figure 2	NA	M00016
171	1	3	1	2015	Vitellaria paradoxa	VITPAR	P	18.5	C	20.79	g/individual	fruit	fruit count	14	-2.2	B	Sahelian Zone	Burkina Faso	NA	patch	60	2014	2017	4	Bonde_2019	peer-reviewed	AHP	16/05/2019	Figure 2	NA	M00016
171	1	3	1	2016	Vitellaria paradoxa	VITPAR	P	20.79	C	20.79	g/individual	fruit	fruit count	14	-2.2	B	Sahelian Zone	Burkina Faso	NA	patch	60	2014	2017	4	Bonde_2019	peer-reviewed	AHP	16/05/2019	Figure 2	NA	M00016
171	1	3	1	2017	Vitellaria paradoxa	VITPAR	P	2.1	C	20.79	g/individual	fruit	fruit count	14	-2.2	B	Sahelian Zone	Burkina Faso	NA	patch	60	2014	2017	4	Bonde_2019	peer-reviewed	AHP	16/05/2019	Figure 2	NA	M00016
187	1	1	1	1973	Vaccinium myrtillus	VACMYR	P	283.33	C	858.33	flowers/m2	flower	flower count	69.07	20.82	A	Kilpisjarvi Alpine	Finland	NA	stand	40	1973	2014	42	Boulanger-Lapointe_2017	peer-reviewed	AHP	17/05/2019	Figure 3	NA	M00017
187	1	1	1	1974	Vaccinium myrtillus	VACMYR	P	258.33	C	858.33	flowers/m2	flower	flower count	69.07	20.82	A	Kilpisjarvi Alpine	Finland	NA	stand	40	1973	2014	42	Boulanger-Lapointe_2017	peer-reviewed	AHP	17/05/2019	Figure 3	NA	M00017
187	1	1	1	1975	Vaccinium myrtillus	VACMYR	P	58.33	C	858.33	flowers/m2	flower	flower count	69.07	20.82	A	Kilpisjarvi Alpine	Finland	NA	stand	40	1973	2014	42	Boulanger-Lapointe_2017	peer-reviewed	AHP	17/05/2019	Figure 3	NA	M00017
187	1	1	1	1976	Vaccinium myrtillus	VACMYR	P	0	C	858.33	flowers/m2	flower	flower count	69.07	20.82	A	Kilpisjarvi Alpine	Finland	NA	stand	40	1973	2014	42	Boulanger-Lapointe_2017	peer-reviewed	AHP	17/05/2019	Figure 3	NA	M00017
187	1	1	1	1977	Vaccinium myrtillus	VACMYR	P	241.67	C	858.33	flowers/m2	flower	flower count	69.07	20.82	A	Kilpisjarvi Alpine	Finland	NA	stand	40	1973	2014	42	Boulanger-Lapointe_2017	peer-reviewed	AHP	17/05/2019	Figure 3	NA	M00017
187	1	1	1	1978	Vaccinium myrtillus	VACMYR	P	458.33	C	858.33	flowers/m2	flower	flower count	69.07	20.82	A	Kilpisjarvi Alpine	Finland	NA	stand	40	1973	2014	42	Boulanger-Lapointe_2017	peer-reviewed	AHP	17/05/2019	Figure 3	NA	M00017
187	1	1	1	1979	Vaccinium myrtillus	VACMYR	P	75	C	858.33	flowers/m2	flower	flower count	69.07	20.82	A	Kilpisjarvi Alpine	Finland	NA	stand	40	1973	2014	42	Boulanger-Lapointe_2017	peer-reviewed	AHP	17/05/2019	Figure 3	NA	M00017
187	1	1	1	1980	Vaccinium myrtillus	VACMYR	P	100	C	858.33	flowers/m2	flower	flower count	69.07	20.82	A	Kilpisjarvi Alpine	Finland	NA	stand	40	1973	2014	42	Boulanger-Lapointe_2017	peer-reviewed	AHP	17/05/2019	Figure 3	NA	M00017
187	1	1	1	1981	Vaccinium myrtillus	VACMYR	P	383.33	C	858.33	flowers/m2	flower	flower count	69.07	20.82	A	Kilpisjarvi Alpine	Finland	NA	stand	40	1973	2014	42	Boulanger-Lapointe_2017	peer-reviewed	AHP	17/05/2019	Figure 3	NA	M00017
187	1	1	1	1982	Vaccinium myrtillus	VACMYR	P	83.33	C	858.33	flowers/m2	flower	flower count	69.07	20.82	A	Kilpisjarvi Alpine	Finland	NA	stand	40	1973	2014	42	Boulanger-Lapointe_2017	peer-reviewed	AHP	17/05/2019	Figure 3	NA	M00017
187	1	1	1	1983	Vaccinium myrtillus	VACMYR	P	58.33	C	858.33	flowers/m2	flower	flower count	69.07	20.82	A	Kilpisjarvi Alpine	Finland	NA	stand	40	1973	2014	42	Boulanger-Lapointe_2017	peer-reviewed	AHP	17/05/2019	Figure 3	NA	M00017
187	1	1	1	1984	Vaccinium myrtillus	VACMYR	P	133.33	C	858.33	flowers/m2	flower	flower count	69.07	20.82	A	Kilpisjarvi Alpine	Finland	NA	stand	40	1973	2014	42	Boulanger-Lapointe_2017	peer-reviewed	AHP	17/05/2019	Figure 3	NA	M00017
187	1	1	1	1985	Vaccinium myrtillus	VACMYR	P	183.33	C	858.33	flowers/m2	flower	flower count	69.07	20.82	A	Kilpisjarvi Alpine	Finland	NA	stand	40	1973	2014	42	Boulanger-Lapointe_2017	peer-reviewed	AHP	17/05/2019	Figure 3	NA	M00017
187	1	1	1	1986	Vaccinium myrtillus	VACMYR	P	0	C	858.33	flowers/m2	flower	flower count	69.07	20.82	A	Kilpisjarvi Alpine	Finland	NA	stand	40	1973	2014	42	Boulanger-Lapointe_2017	peer-reviewed	AHP	17/05/2019	Figure 3	NA	M00017
187	1	1	1	1987	Vaccinium myrtillus	VACMYR	P	241.67	C	858.33	flowers/m2	flower	flower count	69.07	20.82	A	Kilpisjarvi Alpine	Finland	NA	stand	40	1973	2014	42	Boulanger-Lapointe_2017	peer-reviewed	AHP	17/05/2019	Figure 3	NA	M00017
187	1	1	1	1988	Vaccinium myrtillus	VACMYR	P	75	C	858.33	flowers/m2	flower	flower count	69.07	20.82	A	Kilpisjarvi Alpine	Finland	NA	stand	40	1973	2014	42	Boulanger-Lapointe_2017	peer-reviewed	AHP	17/05/2019	Figure 3	NA	M00017
187	1	1	1	1989	Vaccinium myrtillus	VACMYR	P	725	C	858.33	flowers/m2	flower	flower count	69.07	20.82	A	Kilpisjarvi Alpine	Finland	NA	stand	40	1973	2014	42	Boulanger-Lapointe_2017	peer-reviewed	AHP	17/05/2019	Figure 3	NA	M00017
187	1	1	1	1990	Vaccinium myrtillus	VACMYR	P	58.33	C	858.33	flowers/m2	flower	flower count	69.07	20.82	A	Kilpisjarvi Alpine	Finland	NA	stand	40	1973	2014	42	Boulanger-Lapointe_2017	peer-reviewed	AHP	17/05/2019	Figure 3	NA	M00017
187	1	1	1	1991	Vaccinium myrtillus	VACMYR	P	125	C	858.33	flowers/m2	flower	flower count	69.07	20.82	A	Kilpisjarvi Alpine	Finland	NA	stand	40	1973	2014	42	Boulanger-Lapointe_2017	peer-reviewed	AHP	17/05/2019	Figure 3	NA	M00017
187	1	1	1	1992	Vaccinium myrtillus	VACMYR	P	208.33	C	858.33	flowers/m2	flower	flower count	69.07	20.82	A	Kilpisjarvi Alpine	Finland	NA	stand	40	1973	2014	42	Boulanger-Lapointe_2017	peer-reviewed	AHP	17/05/2019	Figure 3	NA	M00017
187	1	1	1	1993	Vaccinium myrtillus	VACMYR	P	116.67	C	858.33	flowers/m2	flower	flower count	69.07	20.82	A	Kilpisjarvi Alpine	Finland	NA	stand	40	1973	2014	42	Boulanger-Lapointe_2017	peer-reviewed	AHP	17/05/2019	Figure 3	NA	M00017
187	1	1	1	1994	Vaccinium myrtillus	VACMYR	P	75	C	858.33	flowers/m2	flower	flower count	69.07	20.82	A	Kilpisjarvi Alpine	Finland	NA	stand	40	1973	2014	42	Boulanger-Lapointe_2017	peer-reviewed	AHP	17/05/2019	Figure 3	NA	M00017
187	1	1	1	1995	Vaccinium myrtillus	VACMYR	P	241.67	C	858.33	flowers/m2	flower	flower count	69.07	20.82	A	Kilpisjarvi Alpine	Finland	NA	stand	40	1973	2014	42	Boulanger-Lapointe_2017	peer-reviewed	AHP	17/05/2019	Figure 3	NA	M00017
187	1	1	1	1996	Vaccinium myrtillus	VACMYR	P	491.67	C	858.33	flowers/m2	flower	flower count	69.07	20.82	A	Kilpisjarvi Alpine	Finland	NA	stand	40	1973	2014	42	Boulanger-Lapointe_2017	peer-reviewed	AHP	17/05/2019	Figure 3	NA	M00017
187	1	1	1	1997	Vaccinium myrtillus	VACMYR	P	291.67	C	858.33	flowers/m2	flower	flower count	69.07	20.82	A	Kilpisjarvi Alpine	Finland	NA	stand	40	1973	2014	42	Boulanger-Lapointe_2017	peer-reviewed	AHP	17/05/2019	Figure 3	NA	M00017
187	1	1	1	1998	Vaccinium myrtillus	VACMYR	P	175	C	858.33	flowers/m2	flower	flower count	69.07	20.82	A	Kilpisjarvi Alpine	Finland	NA	stand	40	1973	2014	42	Boulanger-Lapointe_2017	peer-reviewed	AHP	17/05/2019	Figure 3	NA	M00017
187	1	1	1	1999	Vaccinium myrtillus	VACMYR	P	658.33	C	858.33	flowers/m2	flower	flower count	69.07	20.82	A	Kilpisjarvi Alpine	Finland	NA	stand	40	1973	2014	42	Boulanger-Lapointe_2017	peer-reviewed	AHP	17/05/2019	Figure 3	NA	M00017
187	1	1	1	2000	Vaccinium myrtillus	VACMYR	P	425	C	858.33	flowers/m2	flower	flower count	69.07	20.82	A	Kilpisjarvi Alpine	Finland	NA	stand	40	1973	2014	42	Boulanger-Lapointe_2017	peer-reviewed	AHP	17/05/2019	Figure 3	NA	M00017
187	1	1	1	2001	Vaccinium myrtillus	VACMYR	P	525	C	858.33	flowers/m2	flower	flower count	69.07	20.82	A	Kilpisjarvi Alpine	Finland	NA	stand	40	1973	2014	42	Boulanger-Lapointe_2017	peer-reviewed	AHP	17/05/2019	Figure 3	NA	M00017
187	1	1	1	2002	Vaccinium myrtillus	VACMYR	P	91.67	C	858.33	flowers/m2	flower	flower count	69.07	20.82	A	Kilpisjarvi Alpine	Finland	NA	stand	40	1973	2014	42	Boulanger-Lapointe_2017	peer-reviewed	AHP	17/05/2019	Figure 3	NA	M00017
187	1	1	1	2003	Vaccinium myrtillus	VACMYR	P	183.33	C	858.33	flowers/m2	flower	flower count	69.07	20.82	A	Kilpisjarvi Alpine	Finland	NA	stand	40	1973	2014	42	Boulanger-Lapointe_2017	peer-reviewed	AHP	17/05/2019	Figure 3	NA	M00017
187	1	1	1	2004	Vaccinium myrtillus	VACMYR	P	650	C	858.33	flowers/m2	flower	flower count	69.07	20.82	A	Kilpisjarvi Alpine	Finland	NA	stand	40	1973	2014	42	Boulanger-Lapointe_2017	peer-reviewed	AHP	17/05/2019	Figure 3	NA	M00017
187	1	1	1	2005	Vaccinium myrtillus	VACMYR	P	591.67	C	858.33	flowers/m2	flower	flower count	69.07	20.82	A	Kilpisjarvi Alpine	Finland	NA	stand	40	1973	2014	42	Boulanger-Lapointe_2017	peer-reviewed	AHP	17/05/2019	Figure 3	NA	M00017
187	1	1	1	2006	Vaccinium myrtillus	VACMYR	P	416.67	C	858.33	flowers/m2	flower	flower count	69.07	20.82	A	Kilpisjarvi Alpine	Finland	NA	stand	40	1973	2014	42	Boulanger-Lapointe_2017	peer-reviewed	AHP	17/05/2019	Figure 3	NA	M00017
187	1	1	1	2007	Vaccinium myrtillus	VACMYR	P	641.67	C	858.33	flowers/m2	flower	flower count	69.07	20.82	A	Kilpisjarvi Alpine	Finland	NA	stand	40	1973	2014	42	Boulanger-Lapointe_2017	peer-reviewed	AHP	17/05/2019	Figure 3	NA	M00017
187	1	1	1	2008	Vaccinium myrtillus	VACMYR	P	333.33	C	858.33	flowers/m2	flower	flower count	69.07	20.82	A	Kilpisjarvi Alpine	Finland	NA	stand	40	1973	2014	42	Boulanger-Lapointe_2017	peer-reviewed	AHP	17/05/2019	Figure 3	NA	M00017
187	1	1	1	2009	Vaccinium myrtillus	VACMYR	P	858.33	C	858.33	flowers/m2	flower	flower count	69.07	20.82	A	Kilpisjarvi Alpine	Finland	NA	stand	40	1973	2014	42	Boulanger-Lapointe_2017	peer-reviewed	AHP	17/05/2019	Figure 3	NA	M00017
187	1	1	1	2010	Vaccinium myrtillus	VACMYR	P	633.33	C	858.33	flowers/m2	flower	flower count	69.07	20.82	A	Kilpisjarvi Alpine	Finland	NA	stand	40	1973	2014	42	Boulanger-Lapointe_2017	peer-reviewed	AHP	17/05/2019	Figure 3	NA	M00017
187	1	1	1	2011	Vaccinium myrtillus	VACMYR	P	575	C	858.33	flowers/m2	flower	flower count	69.07	20.82	A	Kilpisjarvi Alpine	Finland	NA	stand	40	1973	2014	42	Boulanger-Lapointe_2017	peer-reviewed	AHP	17/05/2019	Figure 3	NA	M00017
187	1	1	1	2012	Vaccinium myrtillus	VACMYR	P	216.67	C	858.33	flowers/m2	flower	flower count	69.07	20.82	A	Kilpisjarvi Alpine	Finland	NA	stand	40	1973	2014	42	Boulanger-Lapointe_2017	peer-reviewed	AHP	17/05/2019	Figure 3	NA	M00017
187	1	1	1	2013	Vaccinium myrtillus	VACMYR	P	216.67	C	858.33	flowers/m2	flower	flower count	69.07	20.82	A	Kilpisjarvi Alpine	Finland	NA	stand	40	1973	2014	42	Boulanger-Lapointe_2017	peer-reviewed	AHP	17/05/2019	Figure 3	NA	M00017
187	1	1	1	2014	Vaccinium myrtillus	VACMYR	P	533.33	C	858.33	flowers/m2	flower	flower count	69.07	20.82	A	Kilpisjarvi Alpine	Finland	NA	stand	40	1973	2014	42	Boulanger-Lapointe_2017	peer-reviewed	AHP	17/05/2019	Figure 3	NA	M00017
187	1	1	2	1973	Vaccinium myrtillus	VACMYR	P	35	C	112.94	fruits/m2	fruit	fruit count	69.07	20.82	A	Kilpisjarvi Alpine	Finland	NA	stand	40	1973	2014	40	Boulanger-Lapointe_2017	peer-reviewed	AHP	21/05/2019	Figure 3	NA	M00017
187	1	1	2	1974	Vaccinium myrtillus	VACMYR	P	35.01	C	112.94	fruits/m2	fruit	fruit count	69.07	20.82	A	Kilpisjarvi Alpine	Finland	NA	stand	40	1973	2014	40	Boulanger-Lapointe_2017	peer-reviewed	AHP	21/05/2019	Figure 3	NA	M00017
187	1	1	2	1975	Vaccinium myrtillus	VACMYR	P	22.44	C	112.94	fruits/m2	fruit	fruit count	69.07	20.82	A	Kilpisjarvi Alpine	Finland	NA	stand	40	1973	2014	40	Boulanger-Lapointe_2017	peer-reviewed	AHP	21/05/2019	Figure 3	NA	M00017
187	1	1	2	1976	Vaccinium myrtillus	VACMYR	P	0.53	C	112.94	fruits/m2	fruit	fruit count	69.07	20.82	A	Kilpisjarvi Alpine	Finland	NA	stand	40	1973	2014	40	Boulanger-Lapointe_2017	peer-reviewed	AHP	21/05/2019	Figure 3	NA	M00017
187	1	1	2	1977	Vaccinium myrtillus	VACMYR	P	26.66	C	112.94	fruits/m2	fruit	fruit count	69.07	20.82	A	Kilpisjarvi Alpine	Finland	NA	stand	40	1973	2014	40	Boulanger-Lapointe_2017	peer-reviewed	AHP	21/05/2019	Figure 3	NA	M00017
187	1	1	2	1978	Vaccinium myrtillus	VACMYR	P	21.54	C	112.94	fruits/m2	fruit	fruit count	69.07	20.82	A	Kilpisjarvi Alpine	Finland	NA	stand	40	1973	2014	40	Boulanger-Lapointe_2017	peer-reviewed	AHP	21/05/2019	Figure 3	NA	M00017
187	1	1	2	1979	Vaccinium myrtillus	VACMYR	P	15.5	C	112.94	fruits/m2	fruit	fruit count	69.07	20.82	A	Kilpisjarvi Alpine	Finland	NA	stand	40	1973	2014	40	Boulanger-Lapointe_2017	peer-reviewed	AHP	21/05/2019	Figure 3	NA	M00017
187	1	1	2	1980	Vaccinium myrtillus	VACMYR	P	29.03	C	112.94	fruits/m2	fruit	fruit count	69.07	20.82	A	Kilpisjarvi Alpine	Finland	NA	stand	40	1973	2014	40	Boulanger-Lapointe_2017	peer-reviewed	AHP	21/05/2019	Figure 3	NA	M00017
187	1	1	2	1981	Vaccinium myrtillus	VACMYR	P	31.84	C	112.94	fruits/m2	fruit	fruit count	69.07	20.82	A	Kilpisjarvi Alpine	Finland	NA	stand	40	1973	2014	40	Boulanger-Lapointe_2017	peer-reviewed	AHP	21/05/2019	Figure 3	NA	M00017
187	1	1	2	1982	Vaccinium myrtillus	VACMYR	P	5.28	C	112.94	fruits/m2	fruit	fruit count	69.07	20.82	A	Kilpisjarvi Alpine	Finland	NA	stand	40	1973	2014	40	Boulanger-Lapointe_2017	peer-reviewed	AHP	21/05/2019	Figure 3	NA	M00017
187	1	1	2	1983	Vaccinium myrtillus	VACMYR	P	0.63	C	112.94	fruits/m2	fruit	fruit count	69.07	20.82	A	Kilpisjarvi Alpine	Finland	NA	stand	40	1973	2014	40	Boulanger-Lapointe_2017	peer-reviewed	AHP	21/05/2019	Figure 3	NA	M00017
187	1	1	2	1984	Vaccinium myrtillus	VACMYR	P	1.57	C	112.94	fruits/m2	fruit	fruit count	69.07	20.82	A	Kilpisjarvi Alpine	Finland	NA	stand	40	1973	2014	40	Boulanger-Lapointe_2017	peer-reviewed	AHP	21/05/2019	Figure 3	NA	M00017
187	1	1	2	1985	Vaccinium myrtillus	VACMYR	P	38.89	C	112.94	fruits/m2	fruit	fruit count	69.07	20.82	A	Kilpisjarvi Alpine	Finland	NA	stand	40	1973	2014	40	Boulanger-Lapointe_2017	peer-reviewed	AHP	21/05/2019	Figure 3	NA	M00017
187	1	1	2	1986	Vaccinium myrtillus	VACMYR	P	1.13	C	112.94	fruits/m2	fruit	fruit count	69.07	20.82	A	Kilpisjarvi Alpine	Finland	NA	stand	40	1973	2014	40	Boulanger-Lapointe_2017	peer-reviewed	AHP	21/05/2019	Figure 3	NA	M00017
187	1	1	2	1987	Vaccinium myrtillus	VACMYR	P	17	C	112.94	fruits/m2	fruit	fruit count	69.07	20.82	A	Kilpisjarvi Alpine	Finland	NA	stand	40	1973	2014	40	Boulanger-Lapointe_2017	peer-reviewed	AHP	21/05/2019	Figure 3	NA	M00017
187	1	1	2	1988	Vaccinium myrtillus	VACMYR	P	7.22	C	112.94	fruits/m2	fruit	fruit count	69.07	20.82	A	Kilpisjarvi Alpine	Finland	NA	stand	40	1973	2014	40	Boulanger-Lapointe_2017	peer-reviewed	AHP	21/05/2019	Figure 3	NA	M00017
187	1	2	1	1973	Vaccinium myrtillus	VACMYR	P	141.67	C	200	flowers/m2	flower	flower count	69.04	20.8	A	Kilpisjarvi Forest	Finland	NA	stand	40	1973	2014	40	Boulanger-Lapointe_2017	peer-reviewed	AHP	17/05/2019	Figure 3	NA	M00017
187	1	2	1	1974	Vaccinium myrtillus	VACMYR	P	50	C	200	flowers/m2	flower	flower count	69.04	20.8	A	Kilpisjarvi Forest	Finland	NA	stand	40	1973	2014	40	Boulanger-Lapointe_2017	peer-reviewed	AHP	17/05/2019	Figure 3	NA	M00017
187	1	2	1	1975	Vaccinium myrtillus	VACMYR	P	41.67	C	200	flowers/m2	flower	flower count	69.04	20.8	A	Kilpisjarvi Forest	Finland	NA	stand	40	1973	2014	40	Boulanger-Lapointe_2017	peer-reviewed	AHP	17/05/2019	Figure 3	NA	M00017
187	1	2	1	1976	Vaccinium myrtillus	VACMYR	P	91.67	C	200	flowers/m2	flower	flower count	69.04	20.8	A	Kilpisjarvi Forest	Finland	NA	stand	40	1973	2014	40	Boulanger-Lapointe_2017	peer-reviewed	AHP	17/05/2019	Figure 3	NA	M00017
187	1	2	1	1977	Vaccinium myrtillus	VACMYR	P	116.67	C	200	flowers/m2	flower	flower count	69.04	20.8	A	Kilpisjarvi Forest	Finland	NA	stand	40	1973	2014	40	Boulanger-Lapointe_2017	peer-reviewed	AHP	17/05/2019	Figure 3	NA	M00017
187	1	2	1	1978	Vaccinium myrtillus	VACMYR	P	50	C	200	flowers/m2	flower	flower count	69.04	20.8	A	Kilpisjarvi Forest	Finland	NA	stand	40	1973	2014	40	Boulanger-Lapointe_2017	peer-reviewed	AHP	17/05/2019	Figure 3	NA	M00017
187	1	2	1	1979	Vaccinium myrtillus	VACMYR	P	41.67	C	200	flowers/m2	flower	flower count	69.04	20.8	A	Kilpisjarvi Forest	Finland	NA	stand	40	1973	2014	40	Boulanger-Lapointe_2017	peer-reviewed	AHP	17/05/2019	Figure 3	NA	M00017
187	1	2	1	1980	Vaccinium myrtillus	VACMYR	P	75	C	200	flowers/m2	flower	flower count	69.04	20.8	A	Kilpisjarvi Forest	Finland	NA	stand	40	1973	2014	40	Boulanger-Lapointe_2017	peer-reviewed	AHP	17/05/2019	Figure 3	NA	M00017
187	1	2	1	1981	Vaccinium myrtillus	VACMYR	P	41.67	C	200	flowers/m2	flower	flower count	69.04	20.8	A	Kilpisjarvi Forest	Finland	NA	stand	40	1973	2014	40	Boulanger-Lapointe_2017	peer-reviewed	AHP	17/05/2019	Figure 3	NA	M00017
187	1	2	1	1982	Vaccinium myrtillus	VACMYR	P	58.33	C	200	flowers/m2	flower	flower count	69.04	20.8	A	Kilpisjarvi Forest	Finland	NA	stand	40	1973	2014	40	Boulanger-Lapointe_2017	peer-reviewed	AHP	17/05/2019	Figure 3	NA	M00017
187	1	2	1	1983	Vaccinium myrtillus	VACMYR	P	133.33	C	200	flowers/m2	flower	flower count	69.04	20.8	A	Kilpisjarvi Forest	Finland	NA	stand	40	1973	2014	40	Boulanger-Lapointe_2017	peer-reviewed	AHP	17/05/2019	Figure 3	NA	M00017
187	1	2	1	1984	Vaccinium myrtillus	VACMYR	P	83.33	C	200	flowers/m2	flower	flower count	69.04	20.8	A	Kilpisjarvi Forest	Finland	NA	stand	40	1973	2014	40	Boulanger-Lapointe_2017	peer-reviewed	AHP	17/05/2019	Figure 3	NA	M00017
187	1	2	2	1973	Vaccinium myrtillus	VACMYR	P	49.92	C	92.81	fruits/m2	fruit	fruit count	69.04	20.8	A	Kilpisjarvi Forest	Finland	NA	stand	40	1973	2014	41	Boulanger-Lapointe_2017	peer-reviewed	AHP	21/05/2019	Figure 3	NA	M00017
187	1	2	2	1974	Vaccinium myrtillus	VACMYR	P	3.77	C	92.81	fruits/m2	fruit	fruit count	69.04	20.8	A	Kilpisjarvi Forest	Finland	NA	stand	40	1973	2014	41	Boulanger-Lapointe_2017	peer-reviewed	AHP	21/05/2019	Figure 3	NA	M00017
187	1	2	2	1975	Vaccinium myrtillus	VACMYR	P	2.85	C	92.81	fruits/m2	fruit	fruit count	69.04	20.8	A	Kilpisjarvi Forest	Finland	NA	stand	40	1973	2014	41	Boulanger-Lapointe_2017	peer-reviewed	AHP	21/05/2019	Figure 3	NA	M00017
187	1	2	2	1976	Vaccinium myrtillus	VACMYR	P	1	C	92.81	fruits/m2	fruit	fruit count	69.04	20.8	A	Kilpisjarvi Forest	Finland	NA	stand	40	1973	2014	41	Boulanger-Lapointe_2017	peer-reviewed	AHP	21/05/2019	Figure 3	NA	M00017
187	1	2	2	1977	Vaccinium myrtillus	VACMYR	P	45.31	C	92.81	fruits/m2	fruit	fruit count	69.04	20.8	A	Kilpisjarvi Forest	Finland	NA	stand	40	1973	2014	41	Boulanger-Lapointe_2017	peer-reviewed	AHP	21/05/2019	Figure 3	NA	M00017
187	1	2	2	1978	Vaccinium myrtillus	VACMYR	P	37.87	C	92.81	fruits/m2	fruit	fruit count	69.04	20.8	A	Kilpisjarvi Forest	Finland	NA	stand	40	1973	2014	41	Boulanger-Lapointe_2017	peer-reviewed	AHP	21/05/2019	Figure 3	NA	M00017
187	1	2	2	1979	Vaccinium myrtillus	VACMYR	P	8.97	C	92.81	fruits/m2	fruit	fruit count	69.04	20.8	A	Kilpisjarvi Forest	Finland	NA	stand	40	1973	2014	41	Boulanger-Lapointe_2017	peer-reviewed	AHP	21/05/2019	Figure 3	NA	M00017
187	1	2	2	1980	Vaccinium myrtillus	VACMYR	P	13.64	C	92.81	fruits/m2	fruit	fruit count	69.04	20.8	A	Kilpisjarvi Forest	Finland	NA	stand	40	1973	2014	41	Boulanger-Lapointe_2017	peer-reviewed	AHP	21/05/2019	Figure 3	NA	M00017
187	1	2	2	1981	Vaccinium myrtillus	VACMYR	P	19.25	C	92.81	fruits/m2	fruit	fruit count	69.04	20.8	A	Kilpisjarvi Forest	Finland	NA	stand	40	1973	2014	41	Boulanger-Lapointe_2017	peer-reviewed	AHP	21/05/2019	Figure 3	NA	M00017
187	1	2	2	1982	Vaccinium myrtillus	VACMYR	P	3.41	C	92.81	fruits/m2	fruit	fruit count	69.04	20.8	A	Kilpisjarvi Forest	Finland	NA	stand	40	1973	2014	41	Boulanger-Lapointe_2017	peer-reviewed	AHP	21/05/2019	Figure 3	NA	M00017
187	1	2	2	1983	Vaccinium myrtillus	VACMYR	P	15.55	C	92.81	fruits/m2	fruit	fruit count	69.04	20.8	A	Kilpisjarvi Forest	Finland	NA	stand	40	1973	2014	41	Boulanger-Lapointe_2017	peer-reviewed	AHP	21/05/2019	Figure 3	NA	M00017
187	1	2	2	1984	Vaccinium myrtillus	VACMYR	P	5.3	C	92.81	fruits/m2	fruit	fruit count	69.04	20.8	A	Kilpisjarvi Forest	Finland	NA	stand	40	1973	2014	41	Boulanger-Lapointe_2017	peer-reviewed	AHP	21/05/2019	Figure 3	NA	M00017
187	1	2	2	1985	Vaccinium myrtillus	VACMYR	P	34.69	C	92.81	fruits/m2	fruit	fruit count	69.04	20.8	A	Kilpisjarvi Forest	Finland	NA	stand	40	1973	2014	41	Boulanger-Lapointe_2017	peer-reviewed	AHP	21/05/2019	Figure 3	NA	M00017
187	1	2	2	1986	Vaccinium myrtillus	VACMYR	P	1.13	C	92.81	fruits/m2	fruit	fruit count	69.04	20.8	A	Kilpisjarvi Forest	Finland	NA	stand	40	1973	2014	41	Boulanger-Lapointe_2017	peer-reviewed	AHP	21/05/2019	Figure 3	NA	M00017
187	1	2	2	1987	Vaccinium myrtillus	VACMYR	P	30.52	C	92.81	fruits/m2	fruit	fruit count	69.04	20.8	A	Kilpisjarvi Forest	Finland	NA	stand	40	1973	2014	41	Boulanger-Lapointe_2017	peer-reviewed	AHP	21/05/2019	Figure 3	NA	M00017
187	1	2	2	1988	Vaccinium myrtillus	VACMYR	P	10.95	C	92.81	fruits/m2	fruit	fruit count	69.04	20.8	A	Kilpisjarvi Forest	Finland	NA	stand	40	1973	2014	41	Boulanger-Lapointe_2017	peer-reviewed	AHP	21/05/2019	Figure 3	NA	M00017
187	2	1	2	1990	Vaccinium myrtillus	VACMYR	P	15.18	C	112.94	fruits/m2	fruit	fruit count	69.07	20.82	A	Kilpisjarvi Alpine	Finland	NA	stand	40	1973	2014	40	Boulanger-Lapointe_2017	peer-reviewed	AHP	21/05/2019	Figure 3	NA	M00017
187	2	1	2	1991	Vaccinium myrtillus	VACMYR	P	6.79	C	112.94	fruits/m2	fruit	fruit count	69.07	20.82	A	Kilpisjarvi Alpine	Finland	NA	stand	40	1973	2014	40	Boulanger-Lapointe_2017	peer-reviewed	AHP	21/05/2019	Figure 3	NA	M00017
187	2	1	2	1992	Vaccinium myrtillus	VACMYR	P	23.6	C	112.94	fruits/m2	fruit	fruit count	69.07	20.82	A	Kilpisjarvi Alpine	Finland	NA	stand	40	1973	2014	40	Boulanger-Lapointe_2017	peer-reviewed	AHP	21/05/2019	Figure 3	NA	M00017
187	2	1	2	1993	Vaccinium myrtillus	VACMYR	P	20.81	C	112.94	fruits/m2	fruit	fruit count	69.07	20.82	A	Kilpisjarvi Alpine	Finland	NA	stand	40	1973	2014	40	Boulanger-Lapointe_2017	peer-reviewed	AHP	21/05/2019	Figure 3	NA	M00017
187	2	1	2	1994	Vaccinium myrtillus	VACMYR	P	8.23	C	112.94	fruits/m2	fruit	fruit count	69.07	20.82	A	Kilpisjarvi Alpine	Finland	NA	stand	40	1973	2014	40	Boulanger-Lapointe_2017	peer-reviewed	AHP	21/05/2019	Figure 3	NA	M00017
187	2	2	1	1987	Vaccinium myrtillus	VACMYR	P	75	C	200	flowers/m2	flower	flower count	69.04	20.8	A	Kilpisjarvi Forest	Finland	NA	stand	40	1973	2014	40	Boulanger-Lapointe_2017	peer-reviewed	AHP	17/05/2019	Figure 3	NA	M00017
187	2	2	1	1988	Vaccinium myrtillus	VACMYR	P	66.67	C	200	flowers/m2	flower	flower count	69.04	20.8	A	Kilpisjarvi Forest	Finland	NA	stand	40	1973	2014	40	Boulanger-Lapointe_2017	peer-reviewed	AHP	17/05/2019	Figure 3	NA	M00017
187	2	2	1	1989	Vaccinium myrtillus	VACMYR	P	166.67	C	200	flowers/m2	flower	flower count	69.04	20.8	A	Kilpisjarvi Forest	Finland	NA	stand	40	1973	2014	40	Boulanger-Lapointe_2017	peer-reviewed	AHP	17/05/2019	Figure 3	NA	M00017
187	2	2	1	1990	Vaccinium myrtillus	VACMYR	P	125	C	200	flowers/m2	flower	flower count	69.04	20.8	A	Kilpisjarvi Forest	Finland	NA	stand	40	1973	2014	40	Boulanger-Lapointe_2017	peer-reviewed	AHP	17/05/2019	Figure 3	NA	M00017
187	2	2	1	1991	Vaccinium myrtillus	VACMYR	P	183.33	C	200	flowers/m2	flower	flower count	69.04	20.8	A	Kilpisjarvi Forest	Finland	NA	stand	40	1973	2014	40	Boulanger-Lapointe_2017	peer-reviewed	AHP	17/05/2019	Figure 3	NA	M00017
187	2	2	1	1992	Vaccinium myrtillus	VACMYR	P	158.33	C	200	flowers/m2	flower	flower count	69.04	20.8	A	Kilpisjarvi Forest	Finland	NA	stand	40	1973	2014	40	Boulanger-Lapointe_2017	peer-reviewed	AHP	17/05/2019	Figure 3	NA	M00017
187	2	2	1	1993	Vaccinium myrtillus	VACMYR	P	75	C	200	flowers/m2	flower	flower count	69.04	20.8	A	Kilpisjarvi Forest	Finland	NA	stand	40	1973	2014	40	Boulanger-Lapointe_2017	peer-reviewed	AHP	17/05/2019	Figure 3	NA	M00017
187	2	2	1	1994	Vaccinium myrtillus	VACMYR	P	66.67	C	200	flowers/m2	flower	flower count	69.04	20.8	A	Kilpisjarvi Forest	Finland	NA	stand	40	1973	2014	40	Boulanger-Lapointe_2017	peer-reviewed	AHP	17/05/2019	Figure 3	NA	M00017
187	2	2	1	1995	Vaccinium myrtillus	VACMYR	P	150	C	200	flowers/m2	flower	flower count	69.04	20.8	A	Kilpisjarvi Forest	Finland	NA	stand	40	1973	2014	40	Boulanger-Lapointe_2017	peer-reviewed	AHP	17/05/2019	Figure 3	NA	M00017
187	2	2	1	1996	Vaccinium myrtillus	VACMYR	P	116.67	C	200	flowers/m2	flower	flower count	69.04	20.8	A	Kilpisjarvi Forest	Finland	NA	stand	40	1973	2014	40	Boulanger-Lapointe_2017	peer-reviewed	AHP	17/05/2019	Figure 3	NA	M00017
187	2	2	1	1997	Vaccinium myrtillus	VACMYR	P	125	C	200	flowers/m2	flower	flower count	69.04	20.8	A	Kilpisjarvi Forest	Finland	NA	stand	40	1973	2014	40	Boulanger-Lapointe_2017	peer-reviewed	AHP	17/05/2019	Figure 3	NA	M00017
187	2	2	1	1998	Vaccinium myrtillus	VACMYR	P	125	C	200	flowers/m2	flower	flower count	69.04	20.8	A	Kilpisjarvi Forest	Finland	NA	stand	40	1973	2014	40	Boulanger-Lapointe_2017	peer-reviewed	AHP	17/05/2019	Figure 3	NA	M00017
187	2	2	1	1999	Vaccinium myrtillus	VACMYR	P	133.33	C	200	flowers/m2	flower	flower count	69.04	20.8	A	Kilpisjarvi Forest	Finland	NA	stand	40	1973	2014	40	Boulanger-Lapointe_2017	peer-reviewed	AHP	17/05/2019	Figure 3	NA	M00017
187	2	2	1	2000	Vaccinium myrtillus	VACMYR	P	116.67	C	200	flowers/m2	flower	flower count	69.04	20.8	A	Kilpisjarvi Forest	Finland	NA	stand	40	1973	2014	40	Boulanger-Lapointe_2017	peer-reviewed	AHP	17/05/2019	Figure 3	NA	M00017
187	2	2	1	2001	Vaccinium myrtillus	VACMYR	P	191.67	C	200	flowers/m2	flower	flower count	69.04	20.8	A	Kilpisjarvi Forest	Finland	NA	stand	40	1973	2014	40	Boulanger-Lapointe_2017	peer-reviewed	AHP	17/05/2019	Figure 3	NA	M00017
187	2	2	1	2002	Vaccinium myrtillus	VACMYR	P	175	C	200	flowers/m2	flower	flower count	69.04	20.8	A	Kilpisjarvi Forest	Finland	NA	stand	40	1973	2014	40	Boulanger-Lapointe_2017	peer-reviewed	AHP	17/05/2019	Figure 3	NA	M00017
187	2	2	1	2003	Vaccinium myrtillus	VACMYR	P	183.33	C	200	flowers/m2	flower	flower count	69.04	20.8	A	Kilpisjarvi Forest	Finland	NA	stand	40	1973	2014	40	Boulanger-Lapointe_2017	peer-reviewed	AHP	17/05/2019	Figure 3	NA	M00017
187	2	2	1	2004	Vaccinium myrtillus	VACMYR	P	75	C	200	flowers/m2	flower	flower count	69.04	20.8	A	Kilpisjarvi Forest	Finland	NA	stand	40	1973	2014	40	Boulanger-Lapointe_2017	peer-reviewed	AHP	17/05/2019	Figure 3	NA	M00017
187	2	2	1	2005	Vaccinium myrtillus	VACMYR	P	41.67	C	200	flowers/m2	flower	flower count	69.04	20.8	A	Kilpisjarvi Forest	Finland	NA	stand	40	1973	2014	40	Boulanger-Lapointe_2017	peer-reviewed	AHP	17/05/2019	Figure 3	NA	M00017
187	2	2	1	2006	Vaccinium myrtillus	VACMYR	P	41.67	C	200	flowers/m2	flower	flower count	69.04	20.8	A	Kilpisjarvi Forest	Finland	NA	stand	40	1973	2014	40	Boulanger-Lapointe_2017	peer-reviewed	AHP	17/05/2019	Figure 3	NA	M00017
187	2	2	1	2007	Vaccinium myrtillus	VACMYR	P	150	C	200	flowers/m2	flower	flower count	69.04	20.8	A	Kilpisjarvi Forest	Finland	NA	stand	40	1973	2014	40	Boulanger-Lapointe_2017	peer-reviewed	AHP	17/05/2019	Figure 3	NA	M00017
187	2	2	1	2008	Vaccinium myrtillus	VACMYR	P	183.33	C	200	flowers/m2	flower	flower count	69.04	20.8	A	Kilpisjarvi Forest	Finland	NA	stand	40	1973	2014	40	Boulanger-Lapointe_2017	peer-reviewed	AHP	17/05/2019	Figure 3	NA	M00017
187	2	2	1	2009	Vaccinium myrtillus	VACMYR	P	125	C	200	flowers/m2	flower	flower count	69.04	20.8	A	Kilpisjarvi Forest	Finland	NA	stand	40	1973	2014	40	Boulanger-Lapointe_2017	peer-reviewed	AHP	17/05/2019	Figure 3	NA	M00017
187	2	2	1	2010	Vaccinium myrtillus	VACMYR	P	200	C	200	flowers/m2	flower	flower count	69.04	20.8	A	Kilpisjarvi Forest	Finland	NA	stand	40	1973	2014	40	Boulanger-Lapointe_2017	peer-reviewed	AHP	17/05/2019	Figure 3	NA	M00017
187	2	2	1	2011	Vaccinium myrtillus	VACMYR	P	66.67	C	200	flowers/m2	flower	flower count	69.04	20.8	A	Kilpisjarvi Forest	Finland	NA	stand	40	1973	2014	40	Boulanger-Lapointe_2017	peer-reviewed	AHP	17/05/2019	Figure 3	NA	M00017
187	2	2	1	2012	Vaccinium myrtillus	VACMYR	P	141.67	C	200	flowers/m2	flower	flower count	69.04	20.8	A	Kilpisjarvi Forest	Finland	NA	stand	40	1973	2014	40	Boulanger-Lapointe_2017	peer-reviewed	AHP	17/05/2019	Figure 3	NA	M00017
187	2	2	1	2013	Vaccinium myrtillus	VACMYR	P	41.67	C	200	flowers/m2	flower	flower count	69.04	20.8	A	Kilpisjarvi Forest	Finland	NA	stand	40	1973	2014	40	Boulanger-Lapointe_2017	peer-reviewed	AHP	17/05/2019	Figure 3	NA	M00017
187	2	2	1	2014	Vaccinium myrtillus	VACMYR	P	41.67	C	200	flowers/m2	flower	flower count	69.04	20.8	A	Kilpisjarvi Forest	Finland	NA	stand	40	1973	2014	40	Boulanger-Lapointe_2017	peer-reviewed	AHP	17/05/2019	Figure 3	NA	M00017
187	2	2	2	1990	Vaccinium myrtillus	VACMYR	P	73.47	C	92.81	fruits/m2	fruit	fruit count	69.04	20.8	A	Kilpisjarvi Forest	Finland	NA	stand	40	1973	2014	41	Boulanger-Lapointe_2017	peer-reviewed	AHP	21/05/2019	Figure 3	NA	M00017
187	2	2	2	1991	Vaccinium myrtillus	VACMYR	P	12.86	C	92.81	fruits/m2	fruit	fruit count	69.04	20.8	A	Kilpisjarvi Forest	Finland	NA	stand	40	1973	2014	41	Boulanger-Lapointe_2017	peer-reviewed	AHP	21/05/2019	Figure 3	NA	M00017
187	2	2	2	1992	Vaccinium myrtillus	VACMYR	P	71.63	C	92.81	fruits/m2	fruit	fruit count	69.04	20.8	A	Kilpisjarvi Forest	Finland	NA	stand	40	1973	2014	41	Boulanger-Lapointe_2017	peer-reviewed	AHP	21/05/2019	Figure 3	NA	M00017
187	2	2	2	1993	Vaccinium myrtillus	VACMYR	P	26.87	C	92.81	fruits/m2	fruit	fruit count	69.04	20.8	A	Kilpisjarvi Forest	Finland	NA	stand	40	1973	2014	41	Boulanger-Lapointe_2017	peer-reviewed	AHP	21/05/2019	Figure 3	NA	M00017
187	2	2	2	1994	Vaccinium myrtillus	VACMYR	P	26.89	C	92.81	fruits/m2	fruit	fruit count	69.04	20.8	A	Kilpisjarvi Forest	Finland	NA	stand	40	1973	2014	41	Boulanger-Lapointe_2017	peer-reviewed	AHP	21/05/2019	Figure 3	NA	M00017
187	2	2	2	1995	Vaccinium myrtillus	VACMYR	P	83.79	C	92.81	fruits/m2	fruit	fruit count	69.04	20.8	A	Kilpisjarvi Forest	Finland	NA	stand	40	1973	2014	41	Boulanger-Lapointe_2017	peer-reviewed	AHP	21/05/2019	Figure 3	NA	M00017
187	2	2	2	1996	Vaccinium myrtillus	VACMYR	P	65.62	C	92.81	fruits/m2	fruit	fruit count	69.04	20.8	A	Kilpisjarvi Forest	Finland	NA	stand	40	1973	2014	41	Boulanger-Lapointe_2017	peer-reviewed	AHP	21/05/2019	Figure 3	NA	M00017
187	2	2	2	1997	Vaccinium myrtillus	VACMYR	P	67.03	C	92.81	fruits/m2	fruit	fruit count	69.04	20.8	A	Kilpisjarvi Forest	Finland	NA	stand	40	1973	2014	41	Boulanger-Lapointe_2017	peer-reviewed	AHP	21/05/2019	Figure 3	NA	M00017
187	2	2	2	1998	Vaccinium myrtillus	VACMYR	P	84.3	C	92.81	fruits/m2	fruit	fruit count	69.04	20.8	A	Kilpisjarvi Forest	Finland	NA	stand	40	1973	2014	41	Boulanger-Lapointe_2017	peer-reviewed	AHP	21/05/2019	Figure 3	NA	M00017
187	2	2	2	1999	Vaccinium myrtillus	VACMYR	P	38.15	C	92.81	fruits/m2	fruit	fruit count	69.04	20.8	A	Kilpisjarvi Forest	Finland	NA	stand	40	1973	2014	41	Boulanger-Lapointe_2017	peer-reviewed	AHP	21/05/2019	Figure 3	NA	M00017
187	2	2	2	2000	Vaccinium myrtillus	VACMYR	P	46.55	C	92.81	fruits/m2	fruit	fruit count	69.04	20.8	A	Kilpisjarvi Forest	Finland	NA	stand	40	1973	2014	41	Boulanger-Lapointe_2017	peer-reviewed	AHP	21/05/2019	Figure 3	NA	M00017
187	2	2	2	2001	Vaccinium myrtillus	VACMYR	P	15.79	C	92.81	fruits/m2	fruit	fruit count	69.04	20.8	A	Kilpisjarvi Forest	Finland	NA	stand	40	1973	2014	41	Boulanger-Lapointe_2017	peer-reviewed	AHP	21/05/2019	Figure 3	NA	M00017
187	2	2	2	2002	Vaccinium myrtillus	VACMYR	P	26.99	C	92.81	fruits/m2	fruit	fruit count	69.04	20.8	A	Kilpisjarvi Forest	Finland	NA	stand	40	1973	2014	41	Boulanger-Lapointe_2017	peer-reviewed	AHP	21/05/2019	Figure 3	NA	M00017
187	2	2	2	2003	Vaccinium myrtillus	VACMYR	P	57.32	C	92.81	fruits/m2	fruit	fruit count	69.04	20.8	A	Kilpisjarvi Forest	Finland	NA	stand	40	1973	2014	41	Boulanger-Lapointe_2017	peer-reviewed	AHP	21/05/2019	Figure 3	NA	M00017
187	2	2	2	2004	Vaccinium myrtillus	VACMYR	P	1.84	C	92.81	fruits/m2	fruit	fruit count	69.04	20.8	A	Kilpisjarvi Forest	Finland	NA	stand	40	1973	2014	41	Boulanger-Lapointe_2017	peer-reviewed	AHP	21/05/2019	Figure 3	NA	M00017
187	2	2	2	2005	Vaccinium myrtillus	VACMYR	P	1.39	C	92.81	fruits/m2	fruit	fruit count	69.04	20.8	A	Kilpisjarvi Forest	Finland	NA	stand	40	1973	2014	41	Boulanger-Lapointe_2017	peer-reviewed	AHP	21/05/2019	Figure 3	NA	M00017
187	2	2	2	2006	Vaccinium myrtillus	VACMYR	P	1.4	C	92.81	fruits/m2	fruit	fruit count	69.04	20.8	A	Kilpisjarvi Forest	Finland	NA	stand	40	1973	2014	41	Boulanger-Lapointe_2017	peer-reviewed	AHP	21/05/2019	Figure 3	NA	M00017
187	2	2	2	2007	Vaccinium myrtillus	VACMYR	P	92.81	C	92.81	fruits/m2	fruit	fruit count	69.04	20.8	A	Kilpisjarvi Forest	Finland	NA	stand	40	1973	2014	41	Boulanger-Lapointe_2017	peer-reviewed	AHP	21/05/2019	Figure 3	NA	M00017
187	2	2	2	2008	Vaccinium myrtillus	VACMYR	P	21.48	C	92.81	fruits/m2	fruit	fruit count	69.04	20.8	A	Kilpisjarvi Forest	Finland	NA	stand	40	1973	2014	41	Boulanger-Lapointe_2017	peer-reviewed	AHP	21/05/2019	Figure 3	NA	M00017
187	2	2	2	2009	Vaccinium myrtillus	VACMYR	P	6.57	C	92.81	fruits/m2	fruit	fruit count	69.04	20.8	A	Kilpisjarvi Forest	Finland	NA	stand	40	1973	2014	41	Boulanger-Lapointe_2017	peer-reviewed	AHP	21/05/2019	Figure 3	NA	M00017
187	2	2	2	2010	Vaccinium myrtillus	VACMYR	P	9.85	C	92.81	fruits/m2	fruit	fruit count	69.04	20.8	A	Kilpisjarvi Forest	Finland	NA	stand	40	1973	2014	41	Boulanger-Lapointe_2017	peer-reviewed	AHP	21/05/2019	Figure 3	NA	M00017
187	2	2	2	2011	Vaccinium myrtillus	VACMYR	P	14.52	C	92.81	fruits/m2	fruit	fruit count	69.04	20.8	A	Kilpisjarvi Forest	Finland	NA	stand	40	1973	2014	41	Boulanger-Lapointe_2017	peer-reviewed	AHP	21/05/2019	Figure 3	NA	M00017
187	2	2	2	2012	Vaccinium myrtillus	VACMYR	P	28.06	C	92.81	fruits/m2	fruit	fruit count	69.04	20.8	A	Kilpisjarvi Forest	Finland	NA	stand	40	1973	2014	41	Boulanger-Lapointe_2017	peer-reviewed	AHP	21/05/2019	Figure 3	NA	M00017
187	2	2	2	2013	Vaccinium myrtillus	VACMYR	P	1.03	C	92.81	fruits/m2	fruit	fruit count	69.04	20.8	A	Kilpisjarvi Forest	Finland	NA	stand	40	1973	2014	41	Boulanger-Lapointe_2017	peer-reviewed	AHP	21/05/2019	Figure 3	NA	M00017
187	2	2	2	2014	Vaccinium myrtillus	VACMYR	P	1.04	C	92.81	fruits/m2	fruit	fruit count	69.04	20.8	A	Kilpisjarvi Forest	Finland	NA	stand	40	1973	2014	41	Boulanger-Lapointe_2017	peer-reviewed	AHP	21/05/2019	Figure 3	NA	M00017
187	3	1	2	1996	Vaccinium myrtillus	VACMYR	P	34.38	C	112.94	fruits/m2	fruit	fruit count	69.07	20.82	A	Kilpisjarvi Alpine	Finland	NA	stand	40	1973	2014	40	Boulanger-Lapointe_2017	peer-reviewed	AHP	21/05/2019	Figure 3	NA	M00017
187	3	1	2	1997	Vaccinium myrtillus	VACMYR	P	19.47	C	112.94	fruits/m2	fruit	fruit count	69.07	20.82	A	Kilpisjarvi Alpine	Finland	NA	stand	40	1973	2014	40	Boulanger-Lapointe_2017	peer-reviewed	AHP	21/05/2019	Figure 3	NA	M00017
187	3	1	2	1998	Vaccinium myrtillus	VACMYR	P	42.33	C	112.94	fruits/m2	fruit	fruit count	69.07	20.82	A	Kilpisjarvi Alpine	Finland	NA	stand	40	1973	2014	40	Boulanger-Lapointe_2017	peer-reviewed	AHP	21/05/2019	Figure 3	NA	M00017
187	3	1	2	1999	Vaccinium myrtillus	VACMYR	P	86.18	C	112.94	fruits/m2	fruit	fruit count	69.07	20.82	A	Kilpisjarvi Alpine	Finland	NA	stand	40	1973	2014	40	Boulanger-Lapointe_2017	peer-reviewed	AHP	21/05/2019	Figure 3	NA	M00017
187	3	1	2	2000	Vaccinium myrtillus	VACMYR	P	82.93	C	112.94	fruits/m2	fruit	fruit count	69.07	20.82	A	Kilpisjarvi Alpine	Finland	NA	stand	40	1973	2014	40	Boulanger-Lapointe_2017	peer-reviewed	AHP	21/05/2019	Figure 3	NA	M00017
187	3	1	2	2001	Vaccinium myrtillus	VACMYR	P	32.11	C	112.94	fruits/m2	fruit	fruit count	69.07	20.82	A	Kilpisjarvi Alpine	Finland	NA	stand	40	1973	2014	40	Boulanger-Lapointe_2017	peer-reviewed	AHP	21/05/2019	Figure 3	NA	M00017
187	3	1	2	2002	Vaccinium myrtillus	VACMYR	P	3.68	C	112.94	fruits/m2	fruit	fruit count	69.07	20.82	A	Kilpisjarvi Alpine	Finland	NA	stand	40	1973	2014	40	Boulanger-Lapointe_2017	peer-reviewed	AHP	21/05/2019	Figure 3	NA	M00017
187	3	1	2	2003	Vaccinium myrtillus	VACMYR	P	34.94	C	112.94	fruits/m2	fruit	fruit count	69.07	20.82	A	Kilpisjarvi Alpine	Finland	NA	stand	40	1973	2014	40	Boulanger-Lapointe_2017	peer-reviewed	AHP	21/05/2019	Figure 3	NA	M00017
187	3	1	2	2004	Vaccinium myrtillus	VACMYR	P	102.57	C	112.94	fruits/m2	fruit	fruit count	69.07	20.82	A	Kilpisjarvi Alpine	Finland	NA	stand	40	1973	2014	40	Boulanger-Lapointe_2017	peer-reviewed	AHP	21/05/2019	Figure 3	NA	M00017
187	3	1	2	2005	Vaccinium myrtillus	VACMYR	P	87.19	C	112.94	fruits/m2	fruit	fruit count	69.07	20.82	A	Kilpisjarvi Alpine	Finland	NA	stand	40	1973	2014	40	Boulanger-Lapointe_2017	peer-reviewed	AHP	21/05/2019	Figure 3	NA	M00017
187	3	1	2	2006	Vaccinium myrtillus	VACMYR	P	88.14	C	112.94	fruits/m2	fruit	fruit count	69.07	20.82	A	Kilpisjarvi Alpine	Finland	NA	stand	40	1973	2014	40	Boulanger-Lapointe_2017	peer-reviewed	AHP	21/05/2019	Figure 3	NA	M00017
187	3	1	2	2007	Vaccinium myrtillus	VACMYR	P	53.64	C	112.94	fruits/m2	fruit	fruit count	69.07	20.82	A	Kilpisjarvi Alpine	Finland	NA	stand	40	1973	2014	40	Boulanger-Lapointe_2017	peer-reviewed	AHP	21/05/2019	Figure 3	NA	M00017
187	3	1	2	2008	Vaccinium myrtillus	VACMYR	P	41.06	C	112.94	fruits/m2	fruit	fruit count	69.07	20.82	A	Kilpisjarvi Alpine	Finland	NA	stand	40	1973	2014	40	Boulanger-Lapointe_2017	peer-reviewed	AHP	21/05/2019	Figure 3	NA	M00017
187	3	1	2	2009	Vaccinium myrtillus	VACMYR	P	47.14	C	112.94	fruits/m2	fruit	fruit count	69.07	20.82	A	Kilpisjarvi Alpine	Finland	NA	stand	40	1973	2014	40	Boulanger-Lapointe_2017	peer-reviewed	AHP	21/05/2019	Figure 3	NA	M00017
187	3	1	2	2010	Vaccinium myrtillus	VACMYR	P	70.93	C	112.94	fruits/m2	fruit	fruit count	69.07	20.82	A	Kilpisjarvi Alpine	Finland	NA	stand	40	1973	2014	40	Boulanger-Lapointe_2017	peer-reviewed	AHP	21/05/2019	Figure 3	NA	M00017
187	3	1	2	2011	Vaccinium myrtillus	VACMYR	P	81.21	C	112.94	fruits/m2	fruit	fruit count	69.07	20.82	A	Kilpisjarvi Alpine	Finland	NA	stand	40	1973	2014	40	Boulanger-Lapointe_2017	peer-reviewed	AHP	21/05/2019	Figure 3	NA	M00017
187	3	1	2	2012	Vaccinium myrtillus	VACMYR	P	36.92	C	112.94	fruits/m2	fruit	fruit count	69.07	20.82	A	Kilpisjarvi Alpine	Finland	NA	stand	40	1973	2014	40	Boulanger-Lapointe_2017	peer-reviewed	AHP	21/05/2019	Figure 3	NA	M00017
187	3	1	2	2013	Vaccinium myrtillus	VACMYR	P	112.94	C	112.94	fruits/m2	fruit	fruit count	69.07	20.82	A	Kilpisjarvi Alpine	Finland	NA	stand	40	1973	2014	40	Boulanger-Lapointe_2017	peer-reviewed	AHP	21/05/2019	Figure 3	NA	M00017
187	3	1	2	2014	Vaccinium myrtillus	VACMYR	P	50.94	C	112.94	fruits/m2	fruit	fruit count	69.07	20.82	A	Kilpisjarvi Alpine	Finland	NA	stand	40	1973	2014	40	Boulanger-Lapointe_2017	peer-reviewed	AHP	21/05/2019	Figure 3	NA	M00017
196	1	1	1	1971	Picea abies	PICABI	P	11	O	11	NA	seed	seed count	50.05	11.67	C	Bad Berneck	Germany	NA	region	9999	1971	1988	18	Brandl_1991	peer-reviewed	AHP	13/06/2019	NA	NA	M00022
196	1	1	1	1972	Picea abies	PICABI	P	1	O	11	NA	seed	seed count	50.05	11.67	C	Bad Berneck	Germany	NA	region	9999	1971	1988	18	Brandl_1991	peer-reviewed	AHP	13/06/2019	NA	NA	M00022
196	1	1	1	1973	Picea abies	PICABI	P	1	O	11	NA	seed	seed count	50.05	11.67	C	Bad Berneck	Germany	NA	region	9999	1971	1988	18	Brandl_1991	peer-reviewed	AHP	13/06/2019	NA	NA	M00022
196	1	1	1	1974	Picea abies	PICABI	P	1	O	11	NA	seed	seed count	50.05	11.67	C	Bad Berneck	Germany	NA	region	9999	1971	1988	18	Brandl_1991	peer-reviewed	AHP	13/06/2019	NA	NA	M00022
196	1	1	1	1975	Picea abies	PICABI	P	1	O	11	NA	seed	seed count	50.05	11.67	C	Bad Berneck	Germany	NA	region	9999	1971	1988	18	Brandl_1991	peer-reviewed	AHP	13/06/2019	NA	NA	M00022
196	1	1	1	1976	Picea abies	PICABI	P	3	O	11	NA	seed	seed count	50.05	11.67	C	Bad Berneck	Germany	NA	region	9999	1971	1988	18	Brandl_1991	peer-reviewed	AHP	13/06/2019	NA	NA	M00022
196	1	1	1	1977	Picea abies	PICABI	P	7	O	11	NA	seed	seed count	50.05	11.67	C	Bad Berneck	Germany	NA	region	9999	1971	1988	18	Brandl_1991	peer-reviewed	AHP	13/06/2019	NA	NA	M00022
196	1	1	1	1978	Picea abies	PICABI	P	3	O	11	NA	seed	seed count	50.05	11.67	C	Bad Berneck	Germany	NA	region	9999	1971	1988	18	Brandl_1991	peer-reviewed	AHP	13/06/2019	NA	NA	M00022
196	1	1	1	1979	Picea abies	PICABI	P	3	O	11	NA	seed	seed count	50.05	11.67	C	Bad Berneck	Germany	NA	region	9999	1971	1988	18	Brandl_1991	peer-reviewed	AHP	13/06/2019	NA	NA	M00022
196	1	1	1	1980	Picea abies	PICABI	P	7	O	11	NA	seed	seed count	50.05	11.67	C	Bad Berneck	Germany	NA	region	9999	1971	1988	18	Brandl_1991	peer-reviewed	AHP	13/06/2019	NA	NA	M00022
196	1	1	1	1981	Picea abies	PICABI	P	1	O	11	NA	seed	seed count	50.05	11.67	C	Bad Berneck	Germany	NA	region	9999	1971	1988	18	Brandl_1991	peer-reviewed	AHP	13/06/2019	NA	NA	M00022
196	1	1	1	1982	Picea abies	PICABI	P	1	O	11	NA	seed	seed count	50.05	11.67	C	Bad Berneck	Germany	NA	region	9999	1971	1988	18	Brandl_1991	peer-reviewed	AHP	13/06/2019	NA	NA	M00022
196	1	1	1	1983	Picea abies	PICABI	P	7	O	11	NA	seed	seed count	50.05	11.67	C	Bad Berneck	Germany	NA	region	9999	1971	1988	18	Brandl_1991	peer-reviewed	AHP	13/06/2019	NA	NA	M00022
196	1	1	1	1984	Picea abies	PICABI	P	5	O	11	NA	seed	seed count	50.05	11.67	C	Bad Berneck	Germany	NA	region	9999	1971	1988	18	Brandl_1991	peer-reviewed	AHP	13/06/2019	NA	NA	M00022
196	1	1	1	1985	Picea abies	PICABI	P	1	O	11	NA	seed	seed count	50.05	11.67	C	Bad Berneck	Germany	NA	region	9999	1971	1988	18	Brandl_1991	peer-reviewed	AHP	13/06/2019	NA	NA	M00022
196	1	1	1	1986	Picea abies	PICABI	P	1	O	11	NA	seed	seed count	50.05	11.67	C	Bad Berneck	Germany	NA	region	9999	1971	1988	18	Brandl_1991	peer-reviewed	AHP	13/06/2019	NA	NA	M00022
196	1	1	1	1987	Picea abies	PICABI	P	6	O	11	NA	seed	seed count	50.05	11.67	C	Bad Berneck	Germany	NA	region	9999	1971	1988	18	Brandl_1991	peer-reviewed	AHP	13/06/2019	NA	NA	M00022
196	1	1	1	1988	Picea abies	PICABI	P	5	O	11	NA	seed	seed count	50.05	11.67	C	Bad Berneck	Germany	NA	region	9999	1971	1988	18	Brandl_1991	peer-reviewed	AHP	13/06/2019	Ordinal scale multiple to 0-10 to account for intermediate steps in the original 0-3 index	NA	M00022
201	1	1	1	1990	Dipterocarpaceae spp.	DIPSPP	P	13.5	C	54.1	% individuals reproducing	fruit	fruit count	-0.01	114	A	Project Barito Ulu	Indonesia	150	stand	37	1990	1999	10	Brearley_2007	peer-reviewed	AHP	27/08/2020	Figure 4	NA	M00267
201	1	1	1	1991	Dipterocarpaceae spp.	DIPSPP	P	43.3	C	54.1	% individuals reproducing	fruit	fruit count	-0.01	114	A	Project Barito Ulu	Indonesia	150	stand	37	1990	1999	10	Brearley_2007	peer-reviewed	AHP	27/08/2020	Figure 4	NA	M00267
201	1	1	1	1992	Dipterocarpaceae spp.	DIPSPP	P	2.8	C	54.1	% individuals reproducing	fruit	fruit count	-0.01	114	A	Project Barito Ulu	Indonesia	150	stand	37	1990	1999	10	Brearley_2007	peer-reviewed	AHP	27/08/2020	Figure 4	NA	M00267
201	1	1	1	1993	Dipterocarpaceae spp.	DIPSPP	P	7.7	C	54.1	% individuals reproducing	fruit	fruit count	-0.01	114	A	Project Barito Ulu	Indonesia	150	stand	37	1990	1999	10	Brearley_2007	peer-reviewed	AHP	27/08/2020	Figure 4	NA	M00267
201	1	1	1	1994	Dipterocarpaceae spp.	DIPSPP	P	31.2	C	54.1	% individuals reproducing	fruit	fruit count	-0.01	114	A	Project Barito Ulu	Indonesia	150	stand	37	1990	1999	10	Brearley_2007	peer-reviewed	AHP	27/08/2020	Figure 4	NA	M00267
201	1	1	1	1995	Dipterocarpaceae spp.	DIPSPP	P	0	C	54.1	% individuals reproducing	fruit	fruit count	-0.01	114	A	Project Barito Ulu	Indonesia	150	stand	37	1990	1999	10	Brearley_2007	peer-reviewed	AHP	27/08/2020	Figure 4	NA	M00267
201	1	1	1	1996	Dipterocarpaceae spp.	DIPSPP	P	7.8	C	54.1	% individuals reproducing	fruit	fruit count	-0.01	114	A	Project Barito Ulu	Indonesia	150	stand	37	1990	1999	10	Brearley_2007	peer-reviewed	AHP	27/08/2020	Figure 4	NA	M00267
201	1	1	1	1997	Dipterocarpaceae spp.	DIPSPP	P	54.1	C	54.1	% individuals reproducing	fruit	fruit count	-0.01	114	A	Project Barito Ulu	Indonesia	150	stand	37	1990	1999	10	Brearley_2007	peer-reviewed	AHP	27/08/2020	Figure 4	NA	M00267
201	1	1	1	1998	Dipterocarpaceae spp.	DIPSPP	P	11.7	C	54.1	% individuals reproducing	fruit	fruit count	-0.01	114	A	Project Barito Ulu	Indonesia	150	stand	37	1990	1999	10	Brearley_2007	peer-reviewed	AHP	27/08/2020	Figure 4	NA	M00267
201	1	1	1	1999	Dipterocarpaceae spp.	DIPSPP	P	3.1	C	54.1	% individuals reproducing	fruit	fruit count	-0.01	114	A	Project Barito Ulu	Indonesia	150	stand	37	1990	1999	10	Brearley_2007	peer-reviewed	AHP	27/08/2020	Figure 4	NA	M00267
212	1	1	1	2006	Quercus alba	QUEALB	P	1	O	3	NA	fruit	seed trap	36.27	-84	C	Chuck Swan State Forest & Wildlife Management Area	United States of America (the)	NA	patch	120	2006	2015	10	Brooke_2019	peer-reviewed	JVM	05/02/2020	Text in pages 307-308; Supplementary material link broken	NA	M01006
212	1	1	1	2007	Quercus alba	QUEALB	P	1	O	3	NA	fruit	seed trap	36.27	-84	C	Chuck Swan State Forest & Wildlife Management Area	United States of America (the)	NA	patch	120	2006	2015	10	Brooke_2019	peer-reviewed	JVM	05/02/2020	Text in pages 307-308; Supplementary material link broken	NA	M01006
212	1	1	1	2008	Quercus alba	QUEALB	P	3	O	3	NA	fruit	seed trap	36.27	-84	C	Chuck Swan State Forest & Wildlife Management Area	United States of America (the)	NA	patch	120	2006	2015	10	Brooke_2019	peer-reviewed	JVM	05/02/2020	Text in pages 307-308; Supplementary material link broken	NA	M01006
212	1	1	1	2009	Quercus alba	QUEALB	P	1	O	3	NA	fruit	seed trap	36.27	-84	C	Chuck Swan State Forest & Wildlife Management Area	United States of America (the)	NA	patch	120	2006	2015	10	Brooke_2019	peer-reviewed	JVM	05/02/2020	Text in pages 307-308; Supplementary material link broken	NA	M01006
212	1	1	1	2010	Quercus alba	QUEALB	P	3	O	3	NA	fruit	seed trap	36.27	-84	C	Chuck Swan State Forest & Wildlife Management Area	United States of America (the)	NA	patch	120	2006	2015	10	Brooke_2019	peer-reviewed	JVM	05/02/2020	Text in pages 307-308; Supplementary material link broken	NA	M01006
212	1	1	1	2011	Quercus alba	QUEALB	P	1	O	3	NA	fruit	seed trap	36.27	-84	C	Chuck Swan State Forest & Wildlife Management Area	United States of America (the)	NA	patch	120	2006	2015	10	Brooke_2019	peer-reviewed	JVM	05/02/2020	Text in pages 307-308; Supplementary material link broken	NA	M01006
212	1	1	1	2012	Quercus alba	QUEALB	P	2	O	3	NA	fruit	seed trap	36.27	-84	C	Chuck Swan State Forest & Wildlife Management Area	United States of America (the)	NA	patch	120	2006	2015	10	Brooke_2019	peer-reviewed	JVM	05/02/2020	Text in pages 307-308; Supplementary material link broken	NA	M01006
212	1	1	1	2013	Quercus alba	QUEALB	P	1	O	3	NA	fruit	seed trap	36.27	-84	C	Chuck Swan State Forest & Wildlife Management Area	United States of America (the)	NA	patch	120	2006	2015	10	Brooke_2019	peer-reviewed	JVM	05/02/2020	Text in pages 307-308; Supplementary material link broken	NA	M01006
212	1	1	1	2014	Quercus alba	QUEALB	P	3	O	3	NA	fruit	seed trap	36.27	-84	C	Chuck Swan State Forest & Wildlife Management Area	United States of America (the)	NA	patch	120	2006	2015	10	Brooke_2019	peer-reviewed	JVM	05/02/2020	Text in pages 307-308; Supplementary material link broken	NA	M01006
212	1	1	1	2015	Quercus alba	QUEALB	P	1	O	3	NA	fruit	seed trap	36.27	-84	C	Chuck Swan State Forest & Wildlife Management Area	United States of America (the)	NA	patch	120	2006	2015	10	Brooke_2019	peer-reviewed	JVM	05/02/2020	Text in pages 307-308; Supplementary material link broken	NA	M01006
213	1	1	1	2003	Aciphylla squarrosa	ACISQU	P	2	O	2	NA	flower	flower count	-41.336	174.755	A	Hawkin’s Hill	New Zealand	NA	patch	1055	2003	2003	1	Brookes_2007	peer-reviewed	JVM	13/02/2020	Text page 371	NA	M01030
219	1	1	1	1980	Larix laricina	LARLAR	P	2	O	2	NA	fruit	seed trap	64.7	-148.32	A	Tanana River, adjacent to Bonaza Creek Ex. Forest	United States of America (the)	120	stand	30	1980	1981	2	Brown_1988	peer-reviewed	AHP	09/01/2020	NA	NA	M00210
219	1	1	1	1981	Larix laricina	LARLAR	P	1	O	2	NA	fruit	seed trap	64.7	-148.32	A	Tanana River, adjacent to Bonaza Creek Ex. Forest	United States of America (the)	120	stand	30	1980	1981	2	Brown_1988	peer-reviewed	AHP	09/01/2020	NA	NA	M00210
223	1	1	1	2007	Fagus sylvatica	FAGSYL	P	2	O	4	NA	fruit	fruit count	49.3	11.1	B	Bavaria	Germany	NA	super-region	9999	2007	2016	10	Brugger_2018	peer-reviewed	AHP	19/06/2020	Figure 1	NA	M00220
223	1	1	1	2008	Fagus sylvatica	FAGSYL	P	1	O	4	NA	fruit	fruit count	49.3	11.1	B	Bavaria	Germany	NA	super-region	9999	2007	2016	10	Brugger_2018	peer-reviewed	AHP	19/06/2020	Figure 1	NA	M00220
223	1	1	1	2009	Fagus sylvatica	FAGSYL	P	4	O	4	NA	fruit	fruit count	49.3	11.1	B	Bavaria	Germany	NA	super-region	9999	2007	2016	10	Brugger_2018	peer-reviewed	AHP	19/06/2020	Figure 1	NA	M00220
223	1	1	1	2010	Fagus sylvatica	FAGSYL	P	1	O	4	NA	fruit	fruit count	49.3	11.1	B	Bavaria	Germany	NA	super-region	9999	2007	2016	10	Brugger_2018	peer-reviewed	AHP	19/06/2020	Figure 1	NA	M00220
223	1	1	1	2011	Fagus sylvatica	FAGSYL	P	4	O	4	NA	fruit	fruit count	49.3	11.1	B	Bavaria	Germany	NA	super-region	9999	2007	2016	10	Brugger_2018	peer-reviewed	AHP	19/06/2020	Figure 1	NA	M00220
223	1	1	1	2012	Fagus sylvatica	FAGSYL	P	1	O	4	NA	fruit	fruit count	49.3	11.1	B	Bavaria	Germany	NA	super-region	9999	2007	2016	10	Brugger_2018	peer-reviewed	AHP	19/06/2020	Figure 1	NA	M00220
223	1	1	1	2013	Fagus sylvatica	FAGSYL	P	2	O	4	NA	fruit	fruit count	49.3	11.1	B	Bavaria	Germany	NA	super-region	9999	2007	2016	10	Brugger_2018	peer-reviewed	AHP	19/06/2020	Figure 1	NA	M00220
223	1	1	1	2014	Fagus sylvatica	FAGSYL	P	2	O	4	NA	fruit	fruit count	49.3	11.1	B	Bavaria	Germany	NA	super-region	9999	2007	2016	10	Brugger_2018	peer-reviewed	AHP	19/06/2020	Figure 1	NA	M00220
223	1	1	1	2015	Fagus sylvatica	FAGSYL	P	1	O	4	NA	fruit	fruit count	49.3	11.1	B	Bavaria	Germany	NA	super-region	9999	2007	2016	10	Brugger_2018	peer-reviewed	AHP	19/06/2020	Figure 1	NA	M00220
223	1	1	1	2016	Fagus sylvatica	FAGSYL	P	4	O	4	NA	fruit	fruit count	49.3	11.1	B	Bavaria	Germany	NA	super-region	9999	2007	2016	10	Brugger_2018	peer-reviewed	AHP	19/06/2020	Figure 1	NA	M00220
225	1	1	1	1989	Fagus sylvatica	FAGSYL	P	0.82	C	50	g/m2	seed	seed trap	52.25	5.75	A	De Veluwe	Netherlands (the)	NA	patch	9999	1989	1992	3	Bruinderink_1995	peer-reviewed	AHP	13/06/2019	NA	NA	M00021
225	1	1	1	1990	Fagus sylvatica	FAGSYL	P	50	C	50	g/m2	seed	seed trap	52.25	5.75	A	De Veluwe	Netherlands (the)	NA	patch	9999	1989	1992	3	Bruinderink_1995	peer-reviewed	AHP	13/06/2019	NA	NA	M00021
225	1	1	1	1989	Quercus robur	QUEROB	P	110	C	110	g/m2	seed	seed trap	52.25	5.75	A	De Veluwe	Netherlands (the)	NA	patch	9999	1989	1992	3	Bruinderink_1995	peer-reviewed	AHP	13/06/2019	NA	NA	M00021
225	1	1	1	1990	Quercus robur	QUEROB	P	0.002	C	110	g/m2	seed	seed trap	52.25	5.75	A	De Veluwe	Netherlands (the)	NA	patch	9999	1989	1992	3	Bruinderink_1995	peer-reviewed	AHP	13/06/2019	NA	NA	M00021
225	1	1	1	1989	Quercus rubra	QUERUB	P	38.3	C	38.3	g/m2	seed	seed trap	52.25	5.75	A	De Veluwe	Netherlands (the)	NA	patch	9999	1989	1992	3	Bruinderink_1995	peer-reviewed	AHP	13/06/2019	NA	NA	M00021
225	1	1	1	1990	Quercus rubra	QUERUB	P	0.04	C	38.3	g/m2	seed	seed trap	52.25	5.75	A	De Veluwe	Netherlands (the)	NA	patch	9999	1989	1992	3	Bruinderink_1995	peer-reviewed	AHP	13/06/2019	NA	NA	M00021
225	2	1	1	1992	Fagus sylvatica	FAGSYL	P	15.2	C	50	g/m2	seed	seed trap	52.25	5.75	A	De Veluwe	Netherlands (the)	NA	patch	9999	1989	1992	3	Bruinderink_1995	peer-reviewed	AHP	13/06/2019	From text - first para of the results	NA	M00021
225	2	1	1	1992	Quercus robur	QUEROB	P	0.039	C	110	g/m2	seed	seed trap	52.25	5.75	A	De Veluwe	Netherlands (the)	NA	patch	9999	1989	1992	3	Bruinderink_1995	peer-reviewed	AHP	13/06/2019	From text - first para of the results	NA	M00021
225	2	1	1	1992	Quercus rubra	QUERUB	P	0	C	38.3	g/m2	seed	seed trap	52.25	5.75	A	De Veluwe	Netherlands (the)	NA	patch	9999	1989	1992	3	Bruinderink_1995	peer-reviewed	AHP	13/06/2019	From text - first para of the results	NA	M00021
234	1	1	1	1970	Picea engelmannii	PICENG	P	66.73624458	C	1642.57273	seeds/m2	seed	seed trap	39.9014991	-105.8949983	A	Plot 1	United States of America (the)	2806	stand	10	1970	2010	41	Buechling_2016	peer-reviewed	AHP	02/09/2020	Data online	NA	M00284
234	1	1	1	1971	Picea engelmannii	PICENG	P	59.20150729	C	1642.57273	seeds/m2	seed	seed trap	39.9014991	-105.8949983	A	Plot 1	United States of America (the)	2806	stand	10	1970	2010	41	Buechling_2016	peer-reviewed	AHP	02/09/2020	Data online	NA	M00284
234	1	1	1	1972	Picea engelmannii	PICENG	P	121.6321877	C	1642.57273	seeds/m2	seed	seed trap	39.9014991	-105.8949983	A	Plot 1	United States of America (the)	2806	stand	10	1970	2010	41	Buechling_2016	peer-reviewed	AHP	02/09/2020	Data online	NA	M00284
234	1	1	1	1973	Picea engelmannii	PICENG	P	21.52782083	C	1642.57273	seeds/m2	seed	seed trap	39.9014991	-105.8949983	A	Plot 1	United States of America (the)	2806	stand	10	1970	2010	41	Buechling_2016	peer-reviewed	AHP	02/09/2020	Data online	NA	M00284
234	1	1	1	1974	Picea engelmannii	PICENG	P	89.34045646	C	1642.57273	seeds/m2	seed	seed trap	39.9014991	-105.8949983	A	Plot 1	United States of America (the)	2806	stand	10	1970	2010	41	Buechling_2016	peer-reviewed	AHP	02/09/2020	Data online	NA	M00284
234	1	1	1	1975	Picea engelmannii	PICENG	P	61.35428938	C	1642.57273	seeds/m2	seed	seed trap	39.9014991	-105.8949983	A	Plot 1	United States of America (the)	2806	stand	10	1970	2010	41	Buechling_2016	peer-reviewed	AHP	02/09/2020	Data online	NA	M00284
234	1	1	1	1976	Picea engelmannii	PICENG	P	17.22225667	C	1642.57273	seeds/m2	seed	seed trap	39.9014991	-105.8949983	A	Plot 1	United States of America (the)	2806	stand	10	1970	2010	41	Buechling_2016	peer-reviewed	AHP	02/09/2020	Data online	NA	M00284
234	1	1	1	1977	Picea engelmannii	PICENG	P	249.7227217	C	1642.57273	seeds/m2	seed	seed trap	39.9014991	-105.8949983	A	Plot 1	United States of America (the)	2806	stand	10	1970	2010	41	Buechling_2016	peer-reviewed	AHP	02/09/2020	Data online	NA	M00284
234	1	1	1	1978	Picea engelmannii	PICENG	P	69.96541771	C	1642.57273	seeds/m2	seed	seed trap	39.9014991	-105.8949983	A	Plot 1	United States of America (the)	2806	stand	10	1970	2010	41	Buechling_2016	peer-reviewed	AHP	02/09/2020	Data online	NA	M00284
234	1	1	1	1979	Picea engelmannii	PICENG	P	10.76391042	C	1642.57273	seeds/m2	seed	seed trap	39.9014991	-105.8949983	A	Plot 1	United States of America (the)	2806	stand	10	1970	2010	41	Buechling_2016	peer-reviewed	AHP	02/09/2020	Data online	NA	M00284
234	1	1	1	1980	Picea engelmannii	PICENG	P	316.4589663	C	1642.57273	seeds/m2	seed	seed trap	39.9014991	-105.8949983	A	Plot 1	United States of America (the)	2806	stand	10	1970	2010	41	Buechling_2016	peer-reviewed	AHP	02/09/2020	Data online	NA	M00284
234	1	1	1	1981	Picea engelmannii	PICENG	P	30.13894917	C	1642.57273	seeds/m2	seed	seed trap	39.9014991	-105.8949983	A	Plot 1	United States of America (the)	2806	stand	10	1970	2010	41	Buechling_2016	peer-reviewed	AHP	02/09/2020	Data online	NA	M00284
234	1	1	1	1982	Picea engelmannii	PICENG	P	7.534737292	C	1642.57273	seeds/m2	seed	seed trap	39.9014991	-105.8949983	A	Plot 1	United States of America (the)	2806	stand	10	1970	2010	41	Buechling_2016	peer-reviewed	AHP	02/09/2020	Data online	NA	M00284
234	1	1	1	1983	Picea engelmannii	PICENG	P	44.13203271	C	1642.57273	seeds/m2	seed	seed trap	39.9014991	-105.8949983	A	Plot 1	United States of America (the)	2806	stand	10	1970	2010	41	Buechling_2016	peer-reviewed	AHP	02/09/2020	Data online	NA	M00284
234	1	1	1	1984	Picea engelmannii	PICENG	P	6.45834625	C	1642.57273	seeds/m2	seed	seed trap	39.9014991	-105.8949983	A	Plot 1	United States of America (the)	2806	stand	10	1970	2010	41	Buechling_2016	peer-reviewed	AHP	02/09/2020	Data online	NA	M00284
234	1	1	1	1985	Picea engelmannii	PICENG	P	1.076391042	C	1642.57273	seeds/m2	seed	seed trap	39.9014991	-105.8949983	A	Plot 1	United States of America (the)	2806	stand	10	1970	2010	41	Buechling_2016	peer-reviewed	AHP	02/09/2020	Data online	NA	M00284
234	1	1	1	1986	Picea engelmannii	PICENG	P	77.500155	C	1642.57273	seeds/m2	seed	seed trap	39.9014991	-105.8949983	A	Plot 1	United States of America (the)	2806	stand	10	1970	2010	41	Buechling_2016	peer-reviewed	AHP	02/09/2020	Data online	NA	M00284
234	1	1	1	1987	Picea engelmannii	PICENG	P	16.14586563	C	1642.57273	seeds/m2	seed	seed trap	39.9014991	-105.8949983	A	Plot 1	United States of America (the)	2806	stand	10	1970	2010	41	Buechling_2016	peer-reviewed	AHP	02/09/2020	Data online	NA	M00284
234	1	1	1	1988	Picea engelmannii	PICENG	P	361.66739	C	1642.57273	seeds/m2	seed	seed trap	39.9014991	-105.8949983	A	Plot 1	United States of America (the)	2806	stand	10	1970	2010	41	Buechling_2016	peer-reviewed	AHP	02/09/2020	Data online	NA	M00284
234	1	1	1	1989	Picea engelmannii	PICENG	P	37.67368646	C	1642.57273	seeds/m2	seed	seed trap	39.9014991	-105.8949983	A	Plot 1	United States of America (the)	2806	stand	10	1970	2010	41	Buechling_2016	peer-reviewed	AHP	02/09/2020	Data online	NA	M00284
234	1	1	1	1990	Picea engelmannii	PICENG	P	21.52782083	C	1642.57273	seeds/m2	seed	seed trap	39.9014991	-105.8949983	A	Plot 1	United States of America (the)	2806	stand	10	1970	2010	41	Buechling_2016	peer-reviewed	AHP	02/09/2020	Data online	NA	M00284
234	1	1	1	1991	Picea engelmannii	PICENG	P	261.5630231	C	1642.57273	seeds/m2	seed	seed trap	39.9014991	-105.8949983	A	Plot 1	United States of America (the)	2806	stand	10	1970	2010	41	Buechling_2016	peer-reviewed	AHP	02/09/2020	Data online	NA	M00284
234	1	1	1	1992	Picea engelmannii	PICENG	P	33.36812229	C	1642.57273	seeds/m2	seed	seed trap	39.9014991	-105.8949983	A	Plot 1	United States of America (the)	2806	stand	10	1970	2010	41	Buechling_2016	peer-reviewed	AHP	02/09/2020	Data online	NA	M00284
234	1	1	1	1993	Picea engelmannii	PICENG	P	193.7503875	C	1642.57273	seeds/m2	seed	seed trap	39.9014991	-105.8949983	A	Plot 1	United States of America (the)	2806	stand	10	1970	2010	41	Buechling_2016	peer-reviewed	AHP	02/09/2020	Data online	NA	M00284
234	1	1	1	1994	Picea engelmannii	PICENG	P	616.7720669	C	1642.57273	seeds/m2	seed	seed trap	39.9014991	-105.8949983	A	Plot 1	United States of America (the)	2806	stand	10	1970	2010	41	Buechling_2016	peer-reviewed	AHP	02/09/2020	Data online	NA	M00284
234	1	1	1	1995	Picea engelmannii	PICENG	P	163.6114383	C	1642.57273	seeds/m2	seed	seed trap	39.9014991	-105.8949983	A	Plot 1	United States of America (the)	2806	stand	10	1970	2010	41	Buechling_2016	peer-reviewed	AHP	02/09/2020	Data online	NA	M00284
234	1	1	1	1996	Picea engelmannii	PICENG	P	50.59037896	C	1642.57273	seeds/m2	seed	seed trap	39.9014991	-105.8949983	A	Plot 1	United States of America (the)	2806	stand	10	1970	2010	41	Buechling_2016	peer-reviewed	AHP	02/09/2020	Data online	NA	M00284
234	1	1	1	1997	Picea engelmannii	PICENG	P	79.65293708	C	1642.57273	seeds/m2	seed	seed trap	39.9014991	-105.8949983	A	Plot 1	United States of America (the)	2806	stand	10	1970	2010	41	Buechling_2016	peer-reviewed	AHP	02/09/2020	Data online	NA	M00284
234	1	1	1	1998	Picea engelmannii	PICENG	P	102.257149	C	1642.57273	seeds/m2	seed	seed trap	39.9014991	-105.8949983	A	Plot 1	United States of America (the)	2806	stand	10	1970	2010	41	Buechling_2016	peer-reviewed	AHP	02/09/2020	Data online	NA	M00284
234	1	1	1	1999	Picea engelmannii	PICENG	P	123.7849698	C	1642.57273	seeds/m2	seed	seed trap	39.9014991	-105.8949983	A	Plot 1	United States of America (the)	2806	stand	10	1970	2010	41	Buechling_2016	peer-reviewed	AHP	02/09/2020	Data online	NA	M00284
234	1	1	1	2000	Picea engelmannii	PICENG	P	20.45142979	C	1642.57273	seeds/m2	seed	seed trap	39.9014991	-105.8949983	A	Plot 1	United States of America (the)	2806	stand	10	1970	2010	41	Buechling_2016	peer-reviewed	AHP	02/09/2020	Data online	NA	M00284
234	1	1	1	2001	Picea engelmannii	PICENG	P	23.68060292	C	1642.57273	seeds/m2	seed	seed trap	39.9014991	-105.8949983	A	Plot 1	United States of America (the)	2806	stand	10	1970	2010	41	Buechling_2016	peer-reviewed	AHP	02/09/2020	Data online	NA	M00284
234	1	1	1	2002	Picea engelmannii	PICENG	P	190.5212144	C	1642.57273	seeds/m2	seed	seed trap	39.9014991	-105.8949983	A	Plot 1	United States of America (the)	2806	stand	10	1970	2010	41	Buechling_2016	peer-reviewed	AHP	02/09/2020	Data online	NA	M00284
234	1	1	1	2003	Picea engelmannii	PICENG	P	252.9518948	C	1642.57273	seeds/m2	seed	seed trap	39.9014991	-105.8949983	A	Plot 1	United States of America (the)	2806	stand	10	1970	2010	41	Buechling_2016	peer-reviewed	AHP	02/09/2020	Data online	NA	M00284
234	1	1	1	2004	Picea engelmannii	PICENG	P	85.03489229	C	1642.57273	seeds/m2	seed	seed trap	39.9014991	-105.8949983	A	Plot 1	United States of America (the)	2806	stand	10	1970	2010	41	Buechling_2016	peer-reviewed	AHP	02/09/2020	Data online	NA	M00284
234	1	1	1	2005	Picea engelmannii	PICENG	P	23.06552232	C	1642.57273	seeds/m2	seed	seed trap	39.9014991	-105.8949983	A	Plot 1	United States of America (the)	2806	stand	10	1970	2010	41	Buechling_2016	peer-reviewed	AHP	02/09/2020	Data online	NA	M00284
234	1	1	1	2006	Picea engelmannii	PICENG	P	1642.57273	C	1642.57273	seeds/m2	seed	seed trap	39.9014991	-105.8949983	A	Plot 1	United States of America (the)	2806	stand	10	1970	2010	41	Buechling_2016	peer-reviewed	AHP	02/09/2020	Data online	NA	M00284
234	1	1	1	2007	Picea engelmannii	PICENG	P	88.26406542	C	1642.57273	seeds/m2	seed	seed trap	39.9014991	-105.8949983	A	Plot 1	United States of America (the)	2806	stand	10	1970	2010	41	Buechling_2016	peer-reviewed	AHP	02/09/2020	Data online	NA	M00284
234	1	1	1	2008	Picea engelmannii	PICENG	P	138.8544444	C	1642.57273	seeds/m2	seed	seed trap	39.9014991	-105.8949983	A	Plot 1	United States of America (the)	2806	stand	10	1970	2010	41	Buechling_2016	peer-reviewed	AHP	02/09/2020	Data online	NA	M00284
234	1	1	1	2009	Picea engelmannii	PICENG	P	17.93985069	C	1642.57273	seeds/m2	seed	seed trap	39.9014991	-105.8949983	A	Plot 1	United States of America (the)	2806	stand	10	1970	2010	41	Buechling_2016	peer-reviewed	AHP	02/09/2020	Data online	NA	M00284
234	1	1	1	2010	Picea engelmannii	PICENG	P	35.52090438	C	1642.57273	seeds/m2	seed	seed trap	39.9014991	-105.8949983	A	Plot 1	United States of America (the)	2806	stand	10	1970	2010	41	Buechling_2016	peer-reviewed	AHP	02/09/2020	Data online	NA	M00284
234	1	2	1	1970	Picea engelmannii	PICENG	P	269.0977604	C	2435.872927	seeds/m2	seed	seed trap	39.90235748	-105.8935121	A	Plot 2	United States of America (the)	2799	stand	10	1970	2010	41	Buechling_2016	peer-reviewed	AHP	02/09/2020	Data online	NA	M00284
234	1	2	1	1971	Picea engelmannii	PICENG	P	118.4030146	C	2435.872927	seeds/m2	seed	seed trap	39.90235748	-105.8935121	A	Plot 2	United States of America (the)	2799	stand	10	1970	2010	41	Buechling_2016	peer-reviewed	AHP	02/09/2020	Data online	NA	M00284
234	1	2	1	1972	Picea engelmannii	PICENG	P	186.2156502	C	2435.872927	seeds/m2	seed	seed trap	39.90235748	-105.8935121	A	Plot 2	United States of America (the)	2799	stand	10	1970	2010	41	Buechling_2016	peer-reviewed	AHP	02/09/2020	Data online	NA	M00284
234	1	2	1	1973	Picea engelmannii	PICENG	P	32.29173125	C	2435.872927	seeds/m2	seed	seed trap	39.90235748	-105.8935121	A	Plot 2	United States of America (the)	2799	stand	10	1970	2010	41	Buechling_2016	peer-reviewed	AHP	02/09/2020	Data online	NA	M00284
234	1	2	1	1974	Picea engelmannii	PICENG	P	150.6947458	C	2435.872927	seeds/m2	seed	seed trap	39.90235748	-105.8935121	A	Plot 2	United States of America (the)	2799	stand	10	1970	2010	41	Buechling_2016	peer-reviewed	AHP	02/09/2020	Data online	NA	M00284
234	1	2	1	1975	Picea engelmannii	PICENG	P	133.4724892	C	2435.872927	seeds/m2	seed	seed trap	39.90235748	-105.8935121	A	Plot 2	United States of America (the)	2799	stand	10	1970	2010	41	Buechling_2016	peer-reviewed	AHP	02/09/2020	Data online	NA	M00284
234	1	2	1	1976	Picea engelmannii	PICENG	P	16.14586563	C	2435.872927	seeds/m2	seed	seed trap	39.90235748	-105.8935121	A	Plot 2	United States of America (the)	2799	stand	10	1970	2010	41	Buechling_2016	peer-reviewed	AHP	02/09/2020	Data online	NA	M00284
234	1	2	1	1977	Picea engelmannii	PICENG	P	524.2024373	C	2435.872927	seeds/m2	seed	seed trap	39.90235748	-105.8935121	A	Plot 2	United States of America (the)	2799	stand	10	1970	2010	41	Buechling_2016	peer-reviewed	AHP	02/09/2020	Data online	NA	M00284
234	1	2	1	1978	Picea engelmannii	PICENG	P	122.7085788	C	2435.872927	seeds/m2	seed	seed trap	39.90235748	-105.8935121	A	Plot 2	United States of America (the)	2799	stand	10	1970	2010	41	Buechling_2016	peer-reviewed	AHP	02/09/2020	Data online	NA	M00284
234	1	2	1	1979	Picea engelmannii	PICENG	P	12.9166925	C	2435.872927	seeds/m2	seed	seed trap	39.90235748	-105.8935121	A	Plot 2	United States of America (the)	2799	stand	10	1970	2010	41	Buechling_2016	peer-reviewed	AHP	02/09/2020	Data online	NA	M00284
234	1	2	1	1980	Picea engelmannii	PICENG	P	578.0219894	C	2435.872927	seeds/m2	seed	seed trap	39.90235748	-105.8935121	A	Plot 2	United States of America (the)	2799	stand	10	1970	2010	41	Buechling_2016	peer-reviewed	AHP	02/09/2020	Data online	NA	M00284
234	1	2	1	1981	Picea engelmannii	PICENG	P	40.90285958	C	2435.872927	seeds/m2	seed	seed trap	39.90235748	-105.8935121	A	Plot 2	United States of America (the)	2799	stand	10	1970	2010	41	Buechling_2016	peer-reviewed	AHP	02/09/2020	Data online	NA	M00284
234	1	2	1	1982	Picea engelmannii	PICENG	P	8.611128333	C	2435.872927	seeds/m2	seed	seed trap	39.90235748	-105.8935121	A	Plot 2	United States of America (the)	2799	stand	10	1970	2010	41	Buechling_2016	peer-reviewed	AHP	02/09/2020	Data online	NA	M00284
234	1	2	1	1983	Picea engelmannii	PICENG	P	113.0210594	C	2435.872927	seeds/m2	seed	seed trap	39.90235748	-105.8935121	A	Plot 2	United States of America (the)	2799	stand	10	1970	2010	41	Buechling_2016	peer-reviewed	AHP	02/09/2020	Data online	NA	M00284
234	1	2	1	1984	Picea engelmannii	PICENG	P	19.37503875	C	2435.872927	seeds/m2	seed	seed trap	39.90235748	-105.8935121	A	Plot 2	United States of America (the)	2799	stand	10	1970	2010	41	Buechling_2016	peer-reviewed	AHP	02/09/2020	Data online	NA	M00284
234	1	2	1	1985	Picea engelmannii	PICENG	P	13.99308354	C	2435.872927	seeds/m2	seed	seed trap	39.90235748	-105.8935121	A	Plot 2	United States of America (the)	2799	stand	10	1970	2010	41	Buechling_2016	peer-reviewed	AHP	02/09/2020	Data online	NA	M00284
234	1	2	1	1986	Picea engelmannii	PICENG	P	241.1115933	C	2435.872927	seeds/m2	seed	seed trap	39.90235748	-105.8935121	A	Plot 2	United States of America (the)	2799	stand	10	1970	2010	41	Buechling_2016	peer-reviewed	AHP	02/09/2020	Data online	NA	M00284
234	1	2	1	1987	Picea engelmannii	PICENG	P	19.37503875	C	2435.872927	seeds/m2	seed	seed trap	39.90235748	-105.8935121	A	Plot 2	United States of America (the)	2799	stand	10	1970	2010	41	Buechling_2016	peer-reviewed	AHP	02/09/2020	Data online	NA	M00284
234	1	2	1	1988	Picea engelmannii	PICENG	P	610.3137206	C	2435.872927	seeds/m2	seed	seed trap	39.90235748	-105.8935121	A	Plot 2	United States of America (the)	2799	stand	10	1970	2010	41	Buechling_2016	peer-reviewed	AHP	02/09/2020	Data online	NA	M00284
234	1	2	1	1989	Picea engelmannii	PICENG	P	67.81263563	C	2435.872927	seeds/m2	seed	seed trap	39.90235748	-105.8935121	A	Plot 2	United States of America (the)	2799	stand	10	1970	2010	41	Buechling_2016	peer-reviewed	AHP	02/09/2020	Data online	NA	M00284
234	1	2	1	1990	Picea engelmannii	PICENG	P	40.90285958	C	2435.872927	seeds/m2	seed	seed trap	39.90235748	-105.8935121	A	Plot 2	United States of America (the)	2799	stand	10	1970	2010	41	Buechling_2016	peer-reviewed	AHP	02/09/2020	Data online	NA	M00284
234	1	2	1	1991	Picea engelmannii	PICENG	P	756.7029023	C	2435.872927	seeds/m2	seed	seed trap	39.90235748	-105.8935121	A	Plot 2	United States of America (the)	2799	stand	10	1970	2010	41	Buechling_2016	peer-reviewed	AHP	02/09/2020	Data online	NA	M00284
234	1	2	1	1992	Picea engelmannii	PICENG	P	22.60421188	C	2435.872927	seeds/m2	seed	seed trap	39.90235748	-105.8935121	A	Plot 2	United States of America (the)	2799	stand	10	1970	2010	41	Buechling_2016	peer-reviewed	AHP	02/09/2020	Data online	NA	M00284
234	1	2	1	1993	Picea engelmannii	PICENG	P	316.4589663	C	2435.872927	seeds/m2	seed	seed trap	39.90235748	-105.8935121	A	Plot 2	United States of America (the)	2799	stand	10	1970	2010	41	Buechling_2016	peer-reviewed	AHP	02/09/2020	Data online	NA	M00284
234	1	2	1	1994	Picea engelmannii	PICENG	P	822.3627558	C	2435.872927	seeds/m2	seed	seed trap	39.90235748	-105.8935121	A	Plot 2	United States of America (the)	2799	stand	10	1970	2010	41	Buechling_2016	peer-reviewed	AHP	02/09/2020	Data online	NA	M00284
234	1	2	1	1995	Picea engelmannii	PICENG	P	118.4030146	C	2435.872927	seeds/m2	seed	seed trap	39.90235748	-105.8935121	A	Plot 2	United States of America (the)	2799	stand	10	1970	2010	41	Buechling_2016	peer-reviewed	AHP	02/09/2020	Data online	NA	M00284
234	1	2	1	1996	Picea engelmannii	PICENG	P	71.04180875	C	2435.872927	seeds/m2	seed	seed trap	39.90235748	-105.8935121	A	Plot 2	United States of America (the)	2799	stand	10	1970	2010	41	Buechling_2016	peer-reviewed	AHP	02/09/2020	Data online	NA	M00284
234	1	2	1	1997	Picea engelmannii	PICENG	P	127.0141429	C	2435.872927	seeds/m2	seed	seed trap	39.90235748	-105.8935121	A	Plot 2	United States of America (the)	2799	stand	10	1970	2010	41	Buechling_2016	peer-reviewed	AHP	02/09/2020	Data online	NA	M00284
234	1	2	1	1998	Picea engelmannii	PICENG	P	180.833695	C	2435.872927	seeds/m2	seed	seed trap	39.90235748	-105.8935121	A	Plot 2	United States of America (the)	2799	stand	10	1970	2010	41	Buechling_2016	peer-reviewed	AHP	02/09/2020	Data online	NA	M00284
234	1	2	1	1999	Picea engelmannii	PICENG	P	244.3407665	C	2435.872927	seeds/m2	seed	seed trap	39.90235748	-105.8935121	A	Plot 2	United States of America (the)	2799	stand	10	1970	2010	41	Buechling_2016	peer-reviewed	AHP	02/09/2020	Data online	NA	M00284
234	1	2	1	2000	Picea engelmannii	PICENG	P	63.50707146	C	2435.872927	seeds/m2	seed	seed trap	39.90235748	-105.8935121	A	Plot 2	United States of America (the)	2799	stand	10	1970	2010	41	Buechling_2016	peer-reviewed	AHP	02/09/2020	Data online	NA	M00284
234	1	2	1	2001	Picea engelmannii	PICENG	P	25.833385	C	2435.872927	seeds/m2	seed	seed trap	39.90235748	-105.8935121	A	Plot 2	United States of America (the)	2799	stand	10	1970	2010	41	Buechling_2016	peer-reviewed	AHP	02/09/2020	Data online	NA	M00284
234	1	2	1	2002	Picea engelmannii	PICENG	P	546.8066492	C	2435.872927	seeds/m2	seed	seed trap	39.90235748	-105.8935121	A	Plot 2	United States of America (the)	2799	stand	10	1970	2010	41	Buechling_2016	peer-reviewed	AHP	02/09/2020	Data online	NA	M00284
234	1	2	1	2003	Picea engelmannii	PICENG	P	460.6953658	C	2435.872927	seeds/m2	seed	seed trap	39.90235748	-105.8935121	A	Plot 2	United States of America (the)	2799	stand	10	1970	2010	41	Buechling_2016	peer-reviewed	AHP	02/09/2020	Data online	NA	M00284
234	1	2	1	2004	Picea engelmannii	PICENG	P	96.87519375	C	2435.872927	seeds/m2	seed	seed trap	39.90235748	-105.8935121	A	Plot 2	United States of America (the)	2799	stand	10	1970	2010	41	Buechling_2016	peer-reviewed	AHP	02/09/2020	Data online	NA	M00284
234	1	2	1	2005	Picea engelmannii	PICENG	P	12.9166925	C	2435.872927	seeds/m2	seed	seed trap	39.90235748	-105.8935121	A	Plot 2	United States of America (the)	2799	stand	10	1970	2010	41	Buechling_2016	peer-reviewed	AHP	02/09/2020	Data online	NA	M00284
234	1	2	1	2006	Picea engelmannii	PICENG	P	2435.872927	C	2435.872927	seeds/m2	seed	seed trap	39.90235748	-105.8935121	A	Plot 2	United States of America (the)	2799	stand	10	1970	2010	41	Buechling_2016	peer-reviewed	AHP	02/09/2020	Data online	NA	M00284
234	1	2	1	2007	Picea engelmannii	PICENG	P	100.1043669	C	2435.872927	seeds/m2	seed	seed trap	39.90235748	-105.8935121	A	Plot 2	United States of America (the)	2799	stand	10	1970	2010	41	Buechling_2016	peer-reviewed	AHP	02/09/2020	Data online	NA	M00284
234	1	2	1	2008	Picea engelmannii	PICENG	P	203.4379069	C	2435.872927	seeds/m2	seed	seed trap	39.90235748	-105.8935121	A	Plot 2	United States of America (the)	2799	stand	10	1970	2010	41	Buechling_2016	peer-reviewed	AHP	02/09/2020	Data online	NA	M00284
234	1	2	1	2009	Picea engelmannii	PICENG	P	49.51398792	C	2435.872927	seeds/m2	seed	seed trap	39.90235748	-105.8935121	A	Plot 2	United States of America (the)	2799	stand	10	1970	2010	41	Buechling_2016	peer-reviewed	AHP	02/09/2020	Data online	NA	M00284
234	1	2	1	2010	Picea engelmannii	PICENG	P	44.13203271	C	2435.872927	seeds/m2	seed	seed trap	39.90235748	-105.8935121	A	Plot 2	United States of America (the)	2799	stand	10	1970	2010	41	Buechling_2016	peer-reviewed	AHP	02/09/2020	Data online	NA	M00284
234	1	3	1	1970	Picea engelmannii	PICENG	P	199.7303377	C	5335.670394	seeds/m2	seed	seed trap	39.86263439	-105.8624233	A	Plot 3	United States of America (the)	3474	stand	10	1970	2010	41	Buechling_2016	peer-reviewed	AHP	02/09/2020	Data online	NA	M00284
234	1	3	1	1971	Picea engelmannii	PICENG	P	205.590689	C	5335.670394	seeds/m2	seed	seed trap	39.86263439	-105.8624233	A	Plot 3	United States of America (the)	3474	stand	10	1970	2010	41	Buechling_2016	peer-reviewed	AHP	02/09/2020	Data online	NA	M00284
234	1	3	1	1972	Picea engelmannii	PICENG	P	347.6743065	C	5335.670394	seeds/m2	seed	seed trap	39.86263439	-105.8624233	A	Plot 3	United States of America (the)	3474	stand	10	1970	2010	41	Buechling_2016	peer-reviewed	AHP	02/09/2020	Data online	NA	M00284
234	1	3	1	1973	Picea engelmannii	PICENG	P	86.11128333	C	5335.670394	seeds/m2	seed	seed trap	39.86263439	-105.8624233	A	Plot 3	United States of America (the)	3474	stand	10	1970	2010	41	Buechling_2016	peer-reviewed	AHP	02/09/2020	Data online	NA	M00284
234	1	3	1	1974	Picea engelmannii	PICENG	P	116.2502325	C	5335.670394	seeds/m2	seed	seed trap	39.86263439	-105.8624233	A	Plot 3	United States of America (the)	3474	stand	10	1970	2010	41	Buechling_2016	peer-reviewed	AHP	02/09/2020	Data online	NA	M00284
234	1	3	1	1975	Picea engelmannii	PICENG	P	53.81955208	C	5335.670394	seeds/m2	seed	seed trap	39.86263439	-105.8624233	A	Plot 3	United States of America (the)	3474	stand	10	1970	2010	41	Buechling_2016	peer-reviewed	AHP	02/09/2020	Data online	NA	M00284
234	1	3	1	1976	Picea engelmannii	PICENG	P	24.75699396	C	5335.670394	seeds/m2	seed	seed trap	39.86263439	-105.8624233	A	Plot 3	United States of America (the)	3474	stand	10	1970	2010	41	Buechling_2016	peer-reviewed	AHP	02/09/2020	Data online	NA	M00284
234	1	3	1	1977	Picea engelmannii	PICENG	P	548.9594313	C	5335.670394	seeds/m2	seed	seed trap	39.86263439	-105.8624233	A	Plot 3	United States of America (the)	3474	stand	10	1970	2010	41	Buechling_2016	peer-reviewed	AHP	02/09/2020	Data online	NA	M00284
234	1	3	1	1978	Picea engelmannii	PICENG	P	45.20842375	C	5335.670394	seeds/m2	seed	seed trap	39.86263439	-105.8624233	A	Plot 3	United States of America (the)	3474	stand	10	1970	2010	41	Buechling_2016	peer-reviewed	AHP	02/09/2020	Data online	NA	M00284
234	1	3	1	1979	Picea engelmannii	PICENG	P	17.22225667	C	5335.670394	seeds/m2	seed	seed trap	39.86263439	-105.8624233	A	Plot 3	United States of America (the)	3474	stand	10	1970	2010	41	Buechling_2016	peer-reviewed	AHP	02/09/2020	Data online	NA	M00284
234	1	3	1	1980	Picea engelmannii	PICENG	P	74.27098188	C	5335.670394	seeds/m2	seed	seed trap	39.86263439	-105.8624233	A	Plot 3	United States of America (the)	3474	stand	10	1970	2010	41	Buechling_2016	peer-reviewed	AHP	02/09/2020	Data online	NA	M00284
234	1	3	1	1981	Picea engelmannii	PICENG	P	76.42376396	C	5335.670394	seeds/m2	seed	seed trap	39.86263439	-105.8624233	A	Plot 3	United States of America (the)	3474	stand	10	1970	2010	41	Buechling_2016	peer-reviewed	AHP	02/09/2020	Data online	NA	M00284
234	1	3	1	1982	Picea engelmannii	PICENG	P	25.833385	C	5335.670394	seeds/m2	seed	seed trap	39.86263439	-105.8624233	A	Plot 3	United States of America (the)	3474	stand	10	1970	2010	41	Buechling_2016	peer-reviewed	AHP	02/09/2020	Data online	NA	M00284
234	1	3	1	1983	Picea engelmannii	PICENG	P	41.97925063	C	5335.670394	seeds/m2	seed	seed trap	39.86263439	-105.8624233	A	Plot 3	United States of America (the)	3474	stand	10	1970	2010	41	Buechling_2016	peer-reviewed	AHP	02/09/2020	Data online	NA	M00284
234	1	3	1	1984	Picea engelmannii	PICENG	P	11.84030146	C	5335.670394	seeds/m2	seed	seed trap	39.86263439	-105.8624233	A	Plot 3	United States of America (the)	3474	stand	10	1970	2010	41	Buechling_2016	peer-reviewed	AHP	02/09/2020	Data online	NA	M00284
234	1	3	1	1985	Picea engelmannii	PICENG	P	0	C	5335.670394	seeds/m2	seed	seed trap	39.86263439	-105.8624233	A	Plot 3	United States of America (the)	3474	stand	10	1970	2010	41	Buechling_2016	peer-reviewed	AHP	02/09/2020	Data online	NA	M00284
234	1	3	1	1986	Picea engelmannii	PICENG	P	5.381955208	C	5335.670394	seeds/m2	seed	seed trap	39.86263439	-105.8624233	A	Plot 3	United States of America (the)	3474	stand	10	1970	2010	41	Buechling_2016	peer-reviewed	AHP	02/09/2020	Data online	NA	M00284
234	1	3	1	1987	Picea engelmannii	PICENG	P	22.60421188	C	5335.670394	seeds/m2	seed	seed trap	39.86263439	-105.8624233	A	Plot 3	United States of America (the)	3474	stand	10	1970	2010	41	Buechling_2016	peer-reviewed	AHP	02/09/2020	Data online	NA	M00284
234	1	3	1	1988	Picea engelmannii	PICENG	P	1083.925779	C	5335.670394	seeds/m2	seed	seed trap	39.86263439	-105.8624233	A	Plot 3	United States of America (the)	3474	stand	10	1970	2010	41	Buechling_2016	peer-reviewed	AHP	02/09/2020	Data online	NA	M00284
234	1	3	1	1989	Picea engelmannii	PICENG	P	86.11128333	C	5335.670394	seeds/m2	seed	seed trap	39.86263439	-105.8624233	A	Plot 3	United States of America (the)	3474	stand	10	1970	2010	41	Buechling_2016	peer-reviewed	AHP	02/09/2020	Data online	NA	M00284
234	1	3	1	1990	Picea engelmannii	PICENG	P	31.21534021	C	5335.670394	seeds/m2	seed	seed trap	39.86263439	-105.8624233	A	Plot 3	United States of America (the)	3474	stand	10	1970	2010	41	Buechling_2016	peer-reviewed	AHP	02/09/2020	Data online	NA	M00284
234	1	3	1	1991	Picea engelmannii	PICENG	P	487.6051419	C	5335.670394	seeds/m2	seed	seed trap	39.86263439	-105.8624233	A	Plot 3	United States of America (the)	3474	stand	10	1970	2010	41	Buechling_2016	peer-reviewed	AHP	02/09/2020	Data online	NA	M00284
234	1	3	1	1992	Picea engelmannii	PICENG	P	32.29173125	C	5335.670394	seeds/m2	seed	seed trap	39.86263439	-105.8624233	A	Plot 3	United States of America (the)	3474	stand	10	1970	2010	41	Buechling_2016	peer-reviewed	AHP	02/09/2020	Data online	NA	M00284
234	1	3	1	1993	Picea engelmannii	PICENG	P	12.9166925	C	5335.670394	seeds/m2	seed	seed trap	39.86263439	-105.8624233	A	Plot 3	United States of America (the)	3474	stand	10	1970	2010	41	Buechling_2016	peer-reviewed	AHP	02/09/2020	Data online	NA	M00284
234	1	3	1	1994	Picea engelmannii	PICENG	P	574.7928163	C	5335.670394	seeds/m2	seed	seed trap	39.86263439	-105.8624233	A	Plot 3	United States of America (the)	3474	stand	10	1970	2010	41	Buechling_2016	peer-reviewed	AHP	02/09/2020	Data online	NA	M00284
234	1	3	1	1995	Picea engelmannii	PICENG	P	147.4655727	C	5335.670394	seeds/m2	seed	seed trap	39.86263439	-105.8624233	A	Plot 3	United States of America (the)	3474	stand	10	1970	2010	41	Buechling_2016	peer-reviewed	AHP	02/09/2020	Data online	NA	M00284
234	1	3	1	1996	Picea engelmannii	PICENG	P	32.29173125	C	5335.670394	seeds/m2	seed	seed trap	39.86263439	-105.8624233	A	Plot 3	United States of America (the)	3474	stand	10	1970	2010	41	Buechling_2016	peer-reviewed	AHP	02/09/2020	Data online	NA	M00284
234	1	3	1	1997	Picea engelmannii	PICENG	P	95.79880271	C	5335.670394	seeds/m2	seed	seed trap	39.86263439	-105.8624233	A	Plot 3	United States of America (the)	3474	stand	10	1970	2010	41	Buechling_2016	peer-reviewed	AHP	02/09/2020	Data online	NA	M00284
234	1	3	1	1998	Picea engelmannii	PICENG	P	90.4168475	C	5335.670394	seeds/m2	seed	seed trap	39.86263439	-105.8624233	A	Plot 3	United States of America (the)	3474	stand	10	1970	2010	41	Buechling_2016	peer-reviewed	AHP	02/09/2020	Data online	NA	M00284
234	1	3	1	1999	Picea engelmannii	PICENG	P	184.0628681	C	5335.670394	seeds/m2	seed	seed trap	39.86263439	-105.8624233	A	Plot 3	United States of America (the)	3474	stand	10	1970	2010	41	Buechling_2016	peer-reviewed	AHP	02/09/2020	Data online	NA	M00284
234	1	3	1	2000	Picea engelmannii	PICENG	P	153.923919	C	5335.670394	seeds/m2	seed	seed trap	39.86263439	-105.8624233	A	Plot 3	United States of America (the)	3474	stand	10	1970	2010	41	Buechling_2016	peer-reviewed	AHP	02/09/2020	Data online	NA	M00284
234	1	3	1	2001	Picea engelmannii	PICENG	P	26.90977604	C	5335.670394	seeds/m2	seed	seed trap	39.86263439	-105.8624233	A	Plot 3	United States of America (the)	3474	stand	10	1970	2010	41	Buechling_2016	peer-reviewed	AHP	02/09/2020	Data online	NA	M00284
234	1	3	1	2002	Picea engelmannii	PICENG	P	60.27789833	C	5335.670394	seeds/m2	seed	seed trap	39.86263439	-105.8624233	A	Plot 3	United States of America (the)	3474	stand	10	1970	2010	41	Buechling_2016	peer-reviewed	AHP	02/09/2020	Data online	NA	M00284
234	1	3	1	2003	Picea engelmannii	PICENG	P	1024.96347	C	5335.670394	seeds/m2	seed	seed trap	39.86263439	-105.8624233	A	Plot 3	United States of America (the)	3474	stand	10	1970	2010	41	Buechling_2016	peer-reviewed	AHP	02/09/2020	Data online	NA	M00284
234	1	3	1	2004	Picea engelmannii	PICENG	P	146.3891817	C	5335.670394	seeds/m2	seed	seed trap	39.86263439	-105.8624233	A	Plot 3	United States of America (the)	3474	stand	10	1970	2010	41	Buechling_2016	peer-reviewed	AHP	02/09/2020	Data online	NA	M00284
234	1	3	1	2005	Picea engelmannii	PICENG	P	43.05564167	C	5335.670394	seeds/m2	seed	seed trap	39.86263439	-105.8624233	A	Plot 3	United States of America (the)	3474	stand	10	1970	2010	41	Buechling_2016	peer-reviewed	AHP	02/09/2020	Data online	NA	M00284
234	1	3	1	2006	Picea engelmannii	PICENG	P	5335.670394	C	5335.670394	seeds/m2	seed	seed trap	39.86263439	-105.8624233	A	Plot 3	United States of America (the)	3474	stand	10	1970	2010	41	Buechling_2016	peer-reviewed	AHP	02/09/2020	Data online	NA	M00284
234	1	3	1	2007	Picea engelmannii	PICENG	P	257.13786	C	5335.670394	seeds/m2	seed	seed trap	39.86263439	-105.8624233	A	Plot 3	United States of America (the)	3474	stand	10	1970	2010	41	Buechling_2016	peer-reviewed	AHP	02/09/2020	Data online	NA	M00284
234	1	3	1	2008	Picea engelmannii	PICENG	P	74.27098188	C	5335.670394	seeds/m2	seed	seed trap	39.86263439	-105.8624233	A	Plot 3	United States of America (the)	3474	stand	10	1970	2010	41	Buechling_2016	peer-reviewed	AHP	02/09/2020	Data online	NA	M00284
234	1	3	1	2009	Picea engelmannii	PICENG	P	20.45142979	C	5335.670394	seeds/m2	seed	seed trap	39.86263439	-105.8624233	A	Plot 3	United States of America (the)	3474	stand	10	1970	2010	41	Buechling_2016	peer-reviewed	AHP	02/09/2020	Data online	NA	M00284
234	1	3	1	2010	Picea engelmannii	PICENG	P	320.7645304	C	5335.670394	seeds/m2	seed	seed trap	39.86263439	-105.8624233	A	Plot 3	United States of America (the)	3474	stand	10	1970	2010	41	Buechling_2016	peer-reviewed	AHP	02/09/2020	Data online	NA	M00284
234	1	4	1	1970	Picea engelmannii	PICENG	P	264.7921963	C	5006.563833	seeds/m2	seed	seed trap	39.86880731	-105.8658915	A	Plot 4	United States of America (the)	3385	stand	10	1970	2010	41	Buechling_2016	peer-reviewed	AHP	02/09/2020	Data online	NA	M00284
234	1	4	1	1971	Picea engelmannii	PICENG	P	85.03489229	C	5006.563833	seeds/m2	seed	seed trap	39.86880731	-105.8658915	A	Plot 4	United States of America (the)	3385	stand	10	1970	2010	41	Buechling_2016	peer-reviewed	AHP	02/09/2020	Data online	NA	M00284
234	1	4	1	1972	Picea engelmannii	PICENG	P	311.077011	C	5006.563833	seeds/m2	seed	seed trap	39.86880731	-105.8658915	A	Plot 4	United States of America (the)	3385	stand	10	1970	2010	41	Buechling_2016	peer-reviewed	AHP	02/09/2020	Data online	NA	M00284
234	1	4	1	1973	Picea engelmannii	PICENG	P	94.72241167	C	5006.563833	seeds/m2	seed	seed trap	39.86880731	-105.8658915	A	Plot 4	United States of America (the)	3385	stand	10	1970	2010	41	Buechling_2016	peer-reviewed	AHP	02/09/2020	Data online	NA	M00284
234	1	4	1	1974	Picea engelmannii	PICENG	P	219.5837725	C	5006.563833	seeds/m2	seed	seed trap	39.86880731	-105.8658915	A	Plot 4	United States of America (the)	3385	stand	10	1970	2010	41	Buechling_2016	peer-reviewed	AHP	02/09/2020	Data online	NA	M00284
234	1	4	1	1975	Picea engelmannii	PICENG	P	151.7711369	C	5006.563833	seeds/m2	seed	seed trap	39.86880731	-105.8658915	A	Plot 4	United States of America (the)	3385	stand	10	1970	2010	41	Buechling_2016	peer-reviewed	AHP	02/09/2020	Data online	NA	M00284
234	1	4	1	1976	Picea engelmannii	PICENG	P	54.89594313	C	5006.563833	seeds/m2	seed	seed trap	39.86880731	-105.8658915	A	Plot 4	United States of America (the)	3385	stand	10	1970	2010	41	Buechling_2016	peer-reviewed	AHP	02/09/2020	Data online	NA	M00284
234	1	4	1	1977	Picea engelmannii	PICENG	P	595.244246	C	5006.563833	seeds/m2	seed	seed trap	39.86880731	-105.8658915	A	Plot 4	United States of America (the)	3385	stand	10	1970	2010	41	Buechling_2016	peer-reviewed	AHP	02/09/2020	Data online	NA	M00284
234	1	4	1	1978	Picea engelmannii	PICENG	P	66.73624458	C	5006.563833	seeds/m2	seed	seed trap	39.86880731	-105.8658915	A	Plot 4	United States of America (the)	3385	stand	10	1970	2010	41	Buechling_2016	peer-reviewed	AHP	02/09/2020	Data online	NA	M00284
234	1	4	1	1979	Picea engelmannii	PICENG	P	24.75699396	C	5006.563833	seeds/m2	seed	seed trap	39.86880731	-105.8658915	A	Plot 4	United States of America (the)	3385	stand	10	1970	2010	41	Buechling_2016	peer-reviewed	AHP	02/09/2020	Data online	NA	M00284
234	1	4	1	1980	Picea engelmannii	PICENG	P	109.7918863	C	5006.563833	seeds/m2	seed	seed trap	39.86880731	-105.8658915	A	Plot 4	United States of America (the)	3385	stand	10	1970	2010	41	Buechling_2016	peer-reviewed	AHP	02/09/2020	Data online	NA	M00284
234	1	4	1	1981	Picea engelmannii	PICENG	P	44.13203271	C	5006.563833	seeds/m2	seed	seed trap	39.86880731	-105.8658915	A	Plot 4	United States of America (the)	3385	stand	10	1970	2010	41	Buechling_2016	peer-reviewed	AHP	02/09/2020	Data online	NA	M00284
234	1	4	1	1982	Picea engelmannii	PICENG	P	8.611128333	C	5006.563833	seeds/m2	seed	seed trap	39.86880731	-105.8658915	A	Plot 4	United States of America (the)	3385	stand	10	1970	2010	41	Buechling_2016	peer-reviewed	AHP	02/09/2020	Data online	NA	M00284
234	1	4	1	1983	Picea engelmannii	PICENG	P	57.04872521	C	5006.563833	seeds/m2	seed	seed trap	39.86880731	-105.8658915	A	Plot 4	United States of America (the)	3385	stand	10	1970	2010	41	Buechling_2016	peer-reviewed	AHP	02/09/2020	Data online	NA	M00284
234	1	4	1	1984	Picea engelmannii	PICENG	P	27.98616708	C	5006.563833	seeds/m2	seed	seed trap	39.86880731	-105.8658915	A	Plot 4	United States of America (the)	3385	stand	10	1970	2010	41	Buechling_2016	peer-reviewed	AHP	02/09/2020	Data online	NA	M00284
234	1	4	1	1985	Picea engelmannii	PICENG	P	4.305564167	C	5006.563833	seeds/m2	seed	seed trap	39.86880731	-105.8658915	A	Plot 4	United States of America (the)	3385	stand	10	1970	2010	41	Buechling_2016	peer-reviewed	AHP	02/09/2020	Data online	NA	M00284
234	1	4	1	1986	Picea engelmannii	PICENG	P	17.22225667	C	5006.563833	seeds/m2	seed	seed trap	39.86880731	-105.8658915	A	Plot 4	United States of America (the)	3385	stand	10	1970	2010	41	Buechling_2016	peer-reviewed	AHP	02/09/2020	Data online	NA	M00284
234	1	4	1	1987	Picea engelmannii	PICENG	P	37.67368646	C	5006.563833	seeds/m2	seed	seed trap	39.86880731	-105.8658915	A	Plot 4	United States of America (the)	3385	stand	10	1970	2010	41	Buechling_2016	peer-reviewed	AHP	02/09/2020	Data online	NA	M00284
234	1	4	1	1988	Picea engelmannii	PICENG	P	1199.09962	C	5006.563833	seeds/m2	seed	seed trap	39.86880731	-105.8658915	A	Plot 4	United States of America (the)	3385	stand	10	1970	2010	41	Buechling_2016	peer-reviewed	AHP	02/09/2020	Data online	NA	M00284
234	1	4	1	1989	Picea engelmannii	PICENG	P	141.0072265	C	5006.563833	seeds/m2	seed	seed trap	39.86880731	-105.8658915	A	Plot 4	United States of America (the)	3385	stand	10	1970	2010	41	Buechling_2016	peer-reviewed	AHP	02/09/2020	Data online	NA	M00284
234	1	4	1	1990	Picea engelmannii	PICENG	P	24.75699396	C	5006.563833	seeds/m2	seed	seed trap	39.86880731	-105.8658915	A	Plot 4	United States of America (the)	3385	stand	10	1970	2010	41	Buechling_2016	peer-reviewed	AHP	02/09/2020	Data online	NA	M00284
234	1	4	1	1991	Picea engelmannii	PICENG	P	221.7365546	C	5006.563833	seeds/m2	seed	seed trap	39.86880731	-105.8658915	A	Plot 4	United States of America (the)	3385	stand	10	1970	2010	41	Buechling_2016	peer-reviewed	AHP	02/09/2020	Data online	NA	M00284
234	1	4	1	1992	Picea engelmannii	PICENG	P	36.59729542	C	5006.563833	seeds/m2	seed	seed trap	39.86880731	-105.8658915	A	Plot 4	United States of America (the)	3385	stand	10	1970	2010	41	Buechling_2016	peer-reviewed	AHP	02/09/2020	Data online	NA	M00284
234	1	4	1	1993	Picea engelmannii	PICENG	P	45.20842375	C	5006.563833	seeds/m2	seed	seed trap	39.86880731	-105.8658915	A	Plot 4	United States of America (the)	3385	stand	10	1970	2010	41	Buechling_2016	peer-reviewed	AHP	02/09/2020	Data online	NA	M00284
234	1	4	1	1994	Picea engelmannii	PICENG	P	659.8277085	C	5006.563833	seeds/m2	seed	seed trap	39.86880731	-105.8658915	A	Plot 4	United States of America (the)	3385	stand	10	1970	2010	41	Buechling_2016	peer-reviewed	AHP	02/09/2020	Data online	NA	M00284
234	1	4	1	1995	Picea engelmannii	PICENG	P	108.7154952	C	5006.563833	seeds/m2	seed	seed trap	39.86880731	-105.8658915	A	Plot 4	United States of America (the)	3385	stand	10	1970	2010	41	Buechling_2016	peer-reviewed	AHP	02/09/2020	Data online	NA	M00284
234	1	4	1	1996	Picea engelmannii	PICENG	P	66.73624458	C	5006.563833	seeds/m2	seed	seed trap	39.86880731	-105.8658915	A	Plot 4	United States of America (the)	3385	stand	10	1970	2010	41	Buechling_2016	peer-reviewed	AHP	02/09/2020	Data online	NA	M00284
234	1	4	1	1997	Picea engelmannii	PICENG	P	206.66708	C	5006.563833	seeds/m2	seed	seed trap	39.86880731	-105.8658915	A	Plot 4	United States of America (the)	3385	stand	10	1970	2010	41	Buechling_2016	peer-reviewed	AHP	02/09/2020	Data online	NA	M00284
234	1	4	1	1998	Picea engelmannii	PICENG	P	141.0072265	C	5006.563833	seeds/m2	seed	seed trap	39.86880731	-105.8658915	A	Plot 4	United States of America (the)	3385	stand	10	1970	2010	41	Buechling_2016	peer-reviewed	AHP	02/09/2020	Data online	NA	M00284
234	1	4	1	1999	Picea engelmannii	PICENG	P	647.9874071	C	5006.563833	seeds/m2	seed	seed trap	39.86880731	-105.8658915	A	Plot 4	United States of America (the)	3385	stand	10	1970	2010	41	Buechling_2016	peer-reviewed	AHP	02/09/2020	Data online	NA	M00284
234	1	4	1	2000	Picea engelmannii	PICENG	P	107.6391042	C	5006.563833	seeds/m2	seed	seed trap	39.86880731	-105.8658915	A	Plot 4	United States of America (the)	3385	stand	10	1970	2010	41	Buechling_2016	peer-reviewed	AHP	02/09/2020	Data online	NA	M00284
234	1	4	1	2001	Picea engelmannii	PICENG	P	39.82646854	C	5006.563833	seeds/m2	seed	seed trap	39.86880731	-105.8658915	A	Plot 4	United States of America (the)	3385	stand	10	1970	2010	41	Buechling_2016	peer-reviewed	AHP	02/09/2020	Data online	NA	M00284
234	1	4	1	2002	Picea engelmannii	PICENG	P	47.36120583	C	5006.563833	seeds/m2	seed	seed trap	39.86880731	-105.8658915	A	Plot 4	United States of America (the)	3385	stand	10	1970	2010	41	Buechling_2016	peer-reviewed	AHP	02/09/2020	Data online	NA	M00284
234	1	4	1	2003	Picea engelmannii	PICENG	P	812.6752365	C	5006.563833	seeds/m2	seed	seed trap	39.86880731	-105.8658915	A	Plot 4	United States of America (the)	3385	stand	10	1970	2010	41	Buechling_2016	peer-reviewed	AHP	02/09/2020	Data online	NA	M00284
234	1	4	1	2004	Picea engelmannii	PICENG	P	156.076701	C	5006.563833	seeds/m2	seed	seed trap	39.86880731	-105.8658915	A	Plot 4	United States of America (the)	3385	stand	10	1970	2010	41	Buechling_2016	peer-reviewed	AHP	02/09/2020	Data online	NA	M00284
234	1	4	1	2005	Picea engelmannii	PICENG	P	20.45142979	C	5006.563833	seeds/m2	seed	seed trap	39.86880731	-105.8658915	A	Plot 4	United States of America (the)	3385	stand	10	1970	2010	41	Buechling_2016	peer-reviewed	AHP	02/09/2020	Data online	NA	M00284
234	1	4	1	2006	Picea engelmannii	PICENG	P	5006.563833	C	5006.563833	seeds/m2	seed	seed trap	39.86880731	-105.8658915	A	Plot 4	United States of America (the)	3385	stand	10	1970	2010	41	Buechling_2016	peer-reviewed	AHP	02/09/2020	Data online	NA	M00284
234	1	4	1	2007	Picea engelmannii	PICENG	P	340.1395692	C	5006.563833	seeds/m2	seed	seed trap	39.86880731	-105.8658915	A	Plot 4	United States of America (the)	3385	stand	10	1970	2010	41	Buechling_2016	peer-reviewed	AHP	02/09/2020	Data online	NA	M00284
234	1	4	1	2008	Picea engelmannii	PICENG	P	181.790487	C	5006.563833	seeds/m2	seed	seed trap	39.86880731	-105.8658915	A	Plot 4	United States of America (the)	3385	stand	10	1970	2010	41	Buechling_2016	peer-reviewed	AHP	02/09/2020	Data online	NA	M00284
234	1	4	1	2009	Picea engelmannii	PICENG	P	35.52090438	C	5006.563833	seeds/m2	seed	seed trap	39.86880731	-105.8658915	A	Plot 4	United States of America (the)	3385	stand	10	1970	2010	41	Buechling_2016	peer-reviewed	AHP	02/09/2020	Data online	NA	M00284
234	1	4	1	2010	Picea engelmannii	PICENG	P	270.1741515	C	5006.563833	seeds/m2	seed	seed trap	39.86880731	-105.8658915	A	Plot 4	United States of America (the)	3385	stand	10	1970	2010	41	Buechling_2016	peer-reviewed	AHP	02/09/2020	Data online	NA	M00284
234	1	5	1	1970	Picea engelmannii	PICENG	P	226.0421188	C	3194.728612	seeds/m2	seed	seed trap	39.87152994	-105.8656685	A	Plot 5	United States of America (the)	3322	stand	10	1970	2010	41	Buechling_2016	peer-reviewed	AHP	02/09/2020	Data online	NA	M00284
234	1	5	1	1971	Picea engelmannii	PICENG	P	78.57654604	C	3194.728612	seeds/m2	seed	seed trap	39.87152994	-105.8656685	A	Plot 5	United States of America (the)	3322	stand	10	1970	2010	41	Buechling_2016	peer-reviewed	AHP	02/09/2020	Data online	NA	M00284
234	1	5	1	1972	Picea engelmannii	PICENG	P	231.424074	C	3194.728612	seeds/m2	seed	seed trap	39.87152994	-105.8656685	A	Plot 5	United States of America (the)	3322	stand	10	1970	2010	41	Buechling_2016	peer-reviewed	AHP	02/09/2020	Data online	NA	M00284
234	1	5	1	1973	Picea engelmannii	PICENG	P	43.05564167	C	3194.728612	seeds/m2	seed	seed trap	39.87152994	-105.8656685	A	Plot 5	United States of America (the)	3322	stand	10	1970	2010	41	Buechling_2016	peer-reviewed	AHP	02/09/2020	Data online	NA	M00284
234	1	5	1	1974	Picea engelmannii	PICENG	P	276.6324977	C	3194.728612	seeds/m2	seed	seed trap	39.87152994	-105.8656685	A	Plot 5	United States of America (the)	3322	stand	10	1970	2010	41	Buechling_2016	peer-reviewed	AHP	02/09/2020	Data online	NA	M00284
234	1	5	1	1975	Picea engelmannii	PICENG	P	89.34045646	C	3194.728612	seeds/m2	seed	seed trap	39.87152994	-105.8656685	A	Plot 5	United States of America (the)	3322	stand	10	1970	2010	41	Buechling_2016	peer-reviewed	AHP	02/09/2020	Data online	NA	M00284
234	1	5	1	1976	Picea engelmannii	PICENG	P	27.98616708	C	3194.728612	seeds/m2	seed	seed trap	39.87152994	-105.8656685	A	Plot 5	United States of America (the)	3322	stand	10	1970	2010	41	Buechling_2016	peer-reviewed	AHP	02/09/2020	Data online	NA	M00284
234	1	5	1	1977	Picea engelmannii	PICENG	P	520.9732642	C	3194.728612	seeds/m2	seed	seed trap	39.87152994	-105.8656685	A	Plot 5	United States of America (the)	3322	stand	10	1970	2010	41	Buechling_2016	peer-reviewed	AHP	02/09/2020	Data online	NA	M00284
234	1	5	1	1978	Picea engelmannii	PICENG	P	36.59729542	C	3194.728612	seeds/m2	seed	seed trap	39.87152994	-105.8656685	A	Plot 5	United States of America (the)	3322	stand	10	1970	2010	41	Buechling_2016	peer-reviewed	AHP	02/09/2020	Data online	NA	M00284
234	1	5	1	1979	Picea engelmannii	PICENG	P	15.06947458	C	3194.728612	seeds/m2	seed	seed trap	39.87152994	-105.8656685	A	Plot 5	United States of America (the)	3322	stand	10	1970	2010	41	Buechling_2016	peer-reviewed	AHP	02/09/2020	Data online	NA	M00284
234	1	5	1	1980	Picea engelmannii	PICENG	P	146.3891817	C	3194.728612	seeds/m2	seed	seed trap	39.87152994	-105.8656685	A	Plot 5	United States of America (the)	3322	stand	10	1970	2010	41	Buechling_2016	peer-reviewed	AHP	02/09/2020	Data online	NA	M00284
234	1	5	1	1981	Picea engelmannii	PICENG	P	35.52090438	C	3194.728612	seeds/m2	seed	seed trap	39.87152994	-105.8656685	A	Plot 5	United States of America (the)	3322	stand	10	1970	2010	41	Buechling_2016	peer-reviewed	AHP	02/09/2020	Data online	NA	M00284
234	1	5	1	1982	Picea engelmannii	PICENG	P	11.84030146	C	3194.728612	seeds/m2	seed	seed trap	39.87152994	-105.8656685	A	Plot 5	United States of America (the)	3322	stand	10	1970	2010	41	Buechling_2016	peer-reviewed	AHP	02/09/2020	Data online	NA	M00284
234	1	5	1	1983	Picea engelmannii	PICENG	P	59.20150729	C	3194.728612	seeds/m2	seed	seed trap	39.87152994	-105.8656685	A	Plot 5	United States of America (the)	3322	stand	10	1970	2010	41	Buechling_2016	peer-reviewed	AHP	02/09/2020	Data online	NA	M00284
234	1	5	1	1984	Picea engelmannii	PICENG	P	18.29864771	C	3194.728612	seeds/m2	seed	seed trap	39.87152994	-105.8656685	A	Plot 5	United States of America (the)	3322	stand	10	1970	2010	41	Buechling_2016	peer-reviewed	AHP	02/09/2020	Data online	NA	M00284
234	1	5	1	1985	Picea engelmannii	PICENG	P	4.305564167	C	3194.728612	seeds/m2	seed	seed trap	39.87152994	-105.8656685	A	Plot 5	United States of America (the)	3322	stand	10	1970	2010	41	Buechling_2016	peer-reviewed	AHP	02/09/2020	Data online	NA	M00284
234	1	5	1	1986	Picea engelmannii	PICENG	P	15.06947458	C	3194.728612	seeds/m2	seed	seed trap	39.87152994	-105.8656685	A	Plot 5	United States of America (the)	3322	stand	10	1970	2010	41	Buechling_2016	peer-reviewed	AHP	02/09/2020	Data online	NA	M00284
234	1	5	1	1987	Picea engelmannii	PICENG	P	5.381955208	C	3194.728612	seeds/m2	seed	seed trap	39.87152994	-105.8656685	A	Plot 5	United States of America (the)	3322	stand	10	1970	2010	41	Buechling_2016	peer-reviewed	AHP	02/09/2020	Data online	NA	M00284
234	1	5	1	1988	Picea engelmannii	PICENG	P	320.7645304	C	3194.728612	seeds/m2	seed	seed trap	39.87152994	-105.8656685	A	Plot 5	United States of America (the)	3322	stand	10	1970	2010	41	Buechling_2016	peer-reviewed	AHP	02/09/2020	Data online	NA	M00284
234	1	5	1	1989	Picea engelmannii	PICENG	P	60.27789833	C	3194.728612	seeds/m2	seed	seed trap	39.87152994	-105.8656685	A	Plot 5	United States of America (the)	3322	stand	10	1970	2010	41	Buechling_2016	peer-reviewed	AHP	02/09/2020	Data online	NA	M00284
234	1	5	1	1990	Picea engelmannii	PICENG	P	26.90977604	C	3194.728612	seeds/m2	seed	seed trap	39.87152994	-105.8656685	A	Plot 5	United States of America (the)	3322	stand	10	1970	2010	41	Buechling_2016	peer-reviewed	AHP	02/09/2020	Data online	NA	M00284
234	1	5	1	1991	Picea engelmannii	PICENG	P	289.5491902	C	3194.728612	seeds/m2	seed	seed trap	39.87152994	-105.8656685	A	Plot 5	United States of America (the)	3322	stand	10	1970	2010	41	Buechling_2016	peer-reviewed	AHP	02/09/2020	Data online	NA	M00284
234	1	5	1	1992	Picea engelmannii	PICENG	P	32.29173125	C	3194.728612	seeds/m2	seed	seed trap	39.87152994	-105.8656685	A	Plot 5	United States of America (the)	3322	stand	10	1970	2010	41	Buechling_2016	peer-reviewed	AHP	02/09/2020	Data online	NA	M00284
234	1	5	1	1993	Picea engelmannii	PICENG	P	52.74316104	C	3194.728612	seeds/m2	seed	seed trap	39.87152994	-105.8656685	A	Plot 5	United States of America (the)	3322	stand	10	1970	2010	41	Buechling_2016	peer-reviewed	AHP	02/09/2020	Data online	NA	M00284
234	1	5	1	1994	Picea engelmannii	PICENG	P	674.8971831	C	3194.728612	seeds/m2	seed	seed trap	39.87152994	-105.8656685	A	Plot 5	United States of America (the)	3322	stand	10	1970	2010	41	Buechling_2016	peer-reviewed	AHP	02/09/2020	Data online	NA	M00284
234	1	5	1	1995	Picea engelmannii	PICENG	P	87.18767438	C	3194.728612	seeds/m2	seed	seed trap	39.87152994	-105.8656685	A	Plot 5	United States of America (the)	3322	stand	10	1970	2010	41	Buechling_2016	peer-reviewed	AHP	02/09/2020	Data online	NA	M00284
234	1	5	1	1996	Picea engelmannii	PICENG	P	18.29864771	C	3194.728612	seeds/m2	seed	seed trap	39.87152994	-105.8656685	A	Plot 5	United States of America (the)	3322	stand	10	1970	2010	41	Buechling_2016	peer-reviewed	AHP	02/09/2020	Data online	NA	M00284
234	1	5	1	1997	Picea engelmannii	PICENG	P	186.2156502	C	3194.728612	seeds/m2	seed	seed trap	39.87152994	-105.8656685	A	Plot 5	United States of America (the)	3322	stand	10	1970	2010	41	Buechling_2016	peer-reviewed	AHP	02/09/2020	Data online	NA	M00284
234	1	5	1	1998	Picea engelmannii	PICENG	P	74.27098188	C	3194.728612	seeds/m2	seed	seed trap	39.87152994	-105.8656685	A	Plot 5	United States of America (the)	3322	stand	10	1970	2010	41	Buechling_2016	peer-reviewed	AHP	02/09/2020	Data online	NA	M00284
234	1	5	1	1999	Picea engelmannii	PICENG	P	615.6956758	C	3194.728612	seeds/m2	seed	seed trap	39.87152994	-105.8656685	A	Plot 5	United States of America (the)	3322	stand	10	1970	2010	41	Buechling_2016	peer-reviewed	AHP	02/09/2020	Data online	NA	M00284
234	1	5	1	2000	Picea engelmannii	PICENG	P	131.3197071	C	3194.728612	seeds/m2	seed	seed trap	39.87152994	-105.8656685	A	Plot 5	United States of America (the)	3322	stand	10	1970	2010	41	Buechling_2016	peer-reviewed	AHP	02/09/2020	Data online	NA	M00284
234	1	5	1	2001	Picea engelmannii	PICENG	P	29.06255813	C	3194.728612	seeds/m2	seed	seed trap	39.87152994	-105.8656685	A	Plot 5	United States of America (the)	3322	stand	10	1970	2010	41	Buechling_2016	peer-reviewed	AHP	02/09/2020	Data online	NA	M00284
234	1	5	1	2002	Picea engelmannii	PICENG	P	35.52090438	C	3194.728612	seeds/m2	seed	seed trap	39.87152994	-105.8656685	A	Plot 5	United States of America (the)	3322	stand	10	1970	2010	41	Buechling_2016	peer-reviewed	AHP	02/09/2020	Data online	NA	M00284
234	1	5	1	2003	Picea engelmannii	PICENG	P	784.6890694	C	3194.728612	seeds/m2	seed	seed trap	39.87152994	-105.8656685	A	Plot 5	United States of America (the)	3322	stand	10	1970	2010	41	Buechling_2016	peer-reviewed	AHP	02/09/2020	Data online	NA	M00284
234	1	5	1	2004	Picea engelmannii	PICENG	P	150.6947458	C	3194.728612	seeds/m2	seed	seed trap	39.87152994	-105.8656685	A	Plot 5	United States of America (the)	3322	stand	10	1970	2010	41	Buechling_2016	peer-reviewed	AHP	02/09/2020	Data online	NA	M00284
234	1	5	1	2005	Picea engelmannii	PICENG	P	25.833385	C	3194.728612	seeds/m2	seed	seed trap	39.87152994	-105.8656685	A	Plot 5	United States of America (the)	3322	stand	10	1970	2010	41	Buechling_2016	peer-reviewed	AHP	02/09/2020	Data online	NA	M00284
234	1	5	1	2006	Picea engelmannii	PICENG	P	3194.728612	C	3194.728612	seeds/m2	seed	seed trap	39.87152994	-105.8656685	A	Plot 5	United States of America (the)	3322	stand	10	1970	2010	41	Buechling_2016	peer-reviewed	AHP	02/09/2020	Data online	NA	M00284
234	1	5	1	2007	Picea engelmannii	PICENG	P	248.6463306	C	3194.728612	seeds/m2	seed	seed trap	39.87152994	-105.8656685	A	Plot 5	United States of America (the)	3322	stand	10	1970	2010	41	Buechling_2016	peer-reviewed	AHP	02/09/2020	Data online	NA	M00284
234	1	5	1	2008	Picea engelmannii	PICENG	P	96.87519375	C	3194.728612	seeds/m2	seed	seed trap	39.87152994	-105.8656685	A	Plot 5	United States of America (the)	3322	stand	10	1970	2010	41	Buechling_2016	peer-reviewed	AHP	02/09/2020	Data online	NA	M00284
234	1	5	1	2009	Picea engelmannii	PICENG	P	36.59729542	C	3194.728612	seeds/m2	seed	seed trap	39.87152994	-105.8656685	A	Plot 5	United States of America (the)	3322	stand	10	1970	2010	41	Buechling_2016	peer-reviewed	AHP	02/09/2020	Data online	NA	M00284
234	1	5	1	2010	Picea engelmannii	PICENG	P	146.3891817	C	3194.728612	seeds/m2	seed	seed trap	39.87152994	-105.8656685	A	Plot 5	United States of America (the)	3322	stand	10	1970	2010	41	Buechling_2016	peer-reviewed	AHP	02/09/2020	Data online	NA	M00284
234	1	6	1	1970	Picea engelmannii	PICENG	P	127.0141429	C	2039.761024	seeds/m2	seed	seed trap	39.88213611	-105.865451	A	Plot 6	United States of America (the)	3053	stand	10	1970	2010	41	Buechling_2016	peer-reviewed	AHP	02/09/2020	Data online	NA	M00284
234	1	6	1	1971	Picea engelmannii	PICENG	P	161.4586563	C	2039.761024	seeds/m2	seed	seed trap	39.88213611	-105.865451	A	Plot 6	United States of America (the)	3053	stand	10	1970	2010	41	Buechling_2016	peer-reviewed	AHP	02/09/2020	Data online	NA	M00284
234	1	6	1	1972	Picea engelmannii	PICENG	P	236.8060292	C	2039.761024	seeds/m2	seed	seed trap	39.88213611	-105.865451	A	Plot 6	United States of America (the)	3053	stand	10	1970	2010	41	Buechling_2016	peer-reviewed	AHP	02/09/2020	Data online	NA	M00284
234	1	6	1	1973	Picea engelmannii	PICENG	P	22.60421188	C	2039.761024	seeds/m2	seed	seed trap	39.88213611	-105.865451	A	Plot 6	United States of America (the)	3053	stand	10	1970	2010	41	Buechling_2016	peer-reviewed	AHP	02/09/2020	Data online	NA	M00284
234	1	6	1	1974	Picea engelmannii	PICENG	P	218.5073815	C	2039.761024	seeds/m2	seed	seed trap	39.88213611	-105.865451	A	Plot 6	United States of America (the)	3053	stand	10	1970	2010	41	Buechling_2016	peer-reviewed	AHP	02/09/2020	Data online	NA	M00284
234	1	6	1	1975	Picea engelmannii	PICENG	P	99.02797583	C	2039.761024	seeds/m2	seed	seed trap	39.88213611	-105.865451	A	Plot 6	United States of America (the)	3053	stand	10	1970	2010	41	Buechling_2016	peer-reviewed	AHP	02/09/2020	Data online	NA	M00284
234	1	6	1	1976	Picea engelmannii	PICENG	P	7.534737292	C	2039.761024	seeds/m2	seed	seed trap	39.88213611	-105.865451	A	Plot 6	United States of America (the)	3053	stand	10	1970	2010	41	Buechling_2016	peer-reviewed	AHP	02/09/2020	Data online	NA	M00284
234	1	6	1	1977	Picea engelmannii	PICENG	P	461.7717569	C	2039.761024	seeds/m2	seed	seed trap	39.88213611	-105.865451	A	Plot 6	United States of America (the)	3053	stand	10	1970	2010	41	Buechling_2016	peer-reviewed	AHP	02/09/2020	Data online	NA	M00284
234	1	6	1	1978	Picea engelmannii	PICENG	P	60.27789833	C	2039.761024	seeds/m2	seed	seed trap	39.88213611	-105.865451	A	Plot 6	United States of America (the)	3053	stand	10	1970	2010	41	Buechling_2016	peer-reviewed	AHP	02/09/2020	Data online	NA	M00284
234	1	6	1	1979	Picea engelmannii	PICENG	P	8.611128333	C	2039.761024	seeds/m2	seed	seed trap	39.88213611	-105.865451	A	Plot 6	United States of America (the)	3053	stand	10	1970	2010	41	Buechling_2016	peer-reviewed	AHP	02/09/2020	Data online	NA	M00284
234	1	6	1	1980	Picea engelmannii	PICENG	P	231.424074	C	2039.761024	seeds/m2	seed	seed trap	39.88213611	-105.865451	A	Plot 6	United States of America (the)	3053	stand	10	1970	2010	41	Buechling_2016	peer-reviewed	AHP	02/09/2020	Data online	NA	M00284
234	1	6	1	1981	Picea engelmannii	PICENG	P	26.90977604	C	2039.761024	seeds/m2	seed	seed trap	39.88213611	-105.865451	A	Plot 6	United States of America (the)	3053	stand	10	1970	2010	41	Buechling_2016	peer-reviewed	AHP	02/09/2020	Data online	NA	M00284
234	1	6	1	1982	Picea engelmannii	PICENG	P	3.229173125	C	2039.761024	seeds/m2	seed	seed trap	39.88213611	-105.865451	A	Plot 6	United States of America (the)	3053	stand	10	1970	2010	41	Buechling_2016	peer-reviewed	AHP	02/09/2020	Data online	NA	M00284
234	1	6	1	1983	Picea engelmannii	PICENG	P	43.05564167	C	2039.761024	seeds/m2	seed	seed trap	39.88213611	-105.865451	A	Plot 6	United States of America (the)	3053	stand	10	1970	2010	41	Buechling_2016	peer-reviewed	AHP	02/09/2020	Data online	NA	M00284
234	1	6	1	1984	Picea engelmannii	PICENG	P	2.152782083	C	2039.761024	seeds/m2	seed	seed trap	39.88213611	-105.865451	A	Plot 6	United States of America (the)	3053	stand	10	1970	2010	41	Buechling_2016	peer-reviewed	AHP	02/09/2020	Data online	NA	M00284
234	1	6	1	1985	Picea engelmannii	PICENG	P	2.152782083	C	2039.761024	seeds/m2	seed	seed trap	39.88213611	-105.865451	A	Plot 6	United States of America (the)	3053	stand	10	1970	2010	41	Buechling_2016	peer-reviewed	AHP	02/09/2020	Data online	NA	M00284
234	1	6	1	1986	Picea engelmannii	PICENG	P	16.14586563	C	2039.761024	seeds/m2	seed	seed trap	39.88213611	-105.865451	A	Plot 6	United States of America (the)	3053	stand	10	1970	2010	41	Buechling_2016	peer-reviewed	AHP	02/09/2020	Data online	NA	M00284
234	1	6	1	1987	Picea engelmannii	PICENG	P	0	C	2039.761024	seeds/m2	seed	seed trap	39.88213611	-105.865451	A	Plot 6	United States of America (the)	3053	stand	10	1970	2010	41	Buechling_2016	peer-reviewed	AHP	02/09/2020	Data online	NA	M00284
234	1	6	1	1988	Picea engelmannii	PICENG	P	638.2998877	C	2039.761024	seeds/m2	seed	seed trap	39.88213611	-105.865451	A	Plot 6	United States of America (the)	3053	stand	10	1970	2010	41	Buechling_2016	peer-reviewed	AHP	02/09/2020	Data online	NA	M00284
234	1	6	1	1989	Picea engelmannii	PICENG	P	79.65293708	C	2039.761024	seeds/m2	seed	seed trap	39.88213611	-105.865451	A	Plot 6	United States of America (the)	3053	stand	10	1970	2010	41	Buechling_2016	peer-reviewed	AHP	02/09/2020	Data online	NA	M00284
234	1	6	1	1990	Picea engelmannii	PICENG	P	31.21534021	C	2039.761024	seeds/m2	seed	seed trap	39.88213611	-105.865451	A	Plot 6	United States of America (the)	3053	stand	10	1970	2010	41	Buechling_2016	peer-reviewed	AHP	02/09/2020	Data online	NA	M00284
234	1	6	1	1991	Picea engelmannii	PICENG	P	307.8478379	C	2039.761024	seeds/m2	seed	seed trap	39.88213611	-105.865451	A	Plot 6	United States of America (the)	3053	stand	10	1970	2010	41	Buechling_2016	peer-reviewed	AHP	02/09/2020	Data online	NA	M00284
234	1	6	1	1992	Picea engelmannii	PICENG	P	50.59037896	C	2039.761024	seeds/m2	seed	seed trap	39.88213611	-105.865451	A	Plot 6	United States of America (the)	3053	stand	10	1970	2010	41	Buechling_2016	peer-reviewed	AHP	02/09/2020	Data online	NA	M00284
234	1	6	1	1993	Picea engelmannii	PICENG	P	158.2294831	C	2039.761024	seeds/m2	seed	seed trap	39.88213611	-105.865451	A	Plot 6	United States of America (the)	3053	stand	10	1970	2010	41	Buechling_2016	peer-reviewed	AHP	02/09/2020	Data online	NA	M00284
234	1	6	1	1994	Picea engelmannii	PICENG	P	720.1056069	C	2039.761024	seeds/m2	seed	seed trap	39.88213611	-105.865451	A	Plot 6	United States of America (the)	3053	stand	10	1970	2010	41	Buechling_2016	peer-reviewed	AHP	02/09/2020	Data online	NA	M00284
234	1	6	1	1995	Picea engelmannii	PICENG	P	83.95850125	C	2039.761024	seeds/m2	seed	seed trap	39.88213611	-105.865451	A	Plot 6	United States of America (the)	3053	stand	10	1970	2010	41	Buechling_2016	peer-reviewed	AHP	02/09/2020	Data online	NA	M00284
234	1	6	1	1996	Picea engelmannii	PICENG	P	93.64602063	C	2039.761024	seeds/m2	seed	seed trap	39.88213611	-105.865451	A	Plot 6	United States of America (the)	3053	stand	10	1970	2010	41	Buechling_2016	peer-reviewed	AHP	02/09/2020	Data online	NA	M00284
234	1	6	1	1997	Picea engelmannii	PICENG	P	206.66708	C	2039.761024	seeds/m2	seed	seed trap	39.88213611	-105.865451	A	Plot 6	United States of America (the)	3053	stand	10	1970	2010	41	Buechling_2016	peer-reviewed	AHP	02/09/2020	Data online	NA	M00284
234	1	6	1	1998	Picea engelmannii	PICENG	P	176.5281308	C	2039.761024	seeds/m2	seed	seed trap	39.88213611	-105.865451	A	Plot 6	United States of America (the)	3053	stand	10	1970	2010	41	Buechling_2016	peer-reviewed	AHP	02/09/2020	Data online	NA	M00284
234	1	6	1	1999	Picea engelmannii	PICENG	P	328.2992677	C	2039.761024	seeds/m2	seed	seed trap	39.88213611	-105.865451	A	Plot 6	United States of America (the)	3053	stand	10	1970	2010	41	Buechling_2016	peer-reviewed	AHP	02/09/2020	Data online	NA	M00284
234	1	6	1	2000	Picea engelmannii	PICENG	P	34.44451333	C	2039.761024	seeds/m2	seed	seed trap	39.88213611	-105.865451	A	Plot 6	United States of America (the)	3053	stand	10	1970	2010	41	Buechling_2016	peer-reviewed	AHP	02/09/2020	Data online	NA	M00284
234	1	6	1	2001	Picea engelmannii	PICENG	P	44.13203271	C	2039.761024	seeds/m2	seed	seed trap	39.88213611	-105.865451	A	Plot 6	United States of America (the)	3053	stand	10	1970	2010	41	Buechling_2016	peer-reviewed	AHP	02/09/2020	Data online	NA	M00284
234	1	6	1	2002	Picea engelmannii	PICENG	P	340.1395692	C	2039.761024	seeds/m2	seed	seed trap	39.88213611	-105.865451	A	Plot 6	United States of America (the)	3053	stand	10	1970	2010	41	Buechling_2016	peer-reviewed	AHP	02/09/2020	Data online	NA	M00284
234	1	6	1	2003	Picea engelmannii	PICENG	P	716.3980377	C	2039.761024	seeds/m2	seed	seed trap	39.88213611	-105.865451	A	Plot 6	United States of America (the)	3053	stand	10	1970	2010	41	Buechling_2016	peer-reviewed	AHP	02/09/2020	Data online	NA	M00284
234	1	6	1	2004	Picea engelmannii	PICENG	P	63.50707146	C	2039.761024	seeds/m2	seed	seed trap	39.88213611	-105.865451	A	Plot 6	United States of America (the)	3053	stand	10	1970	2010	41	Buechling_2016	peer-reviewed	AHP	02/09/2020	Data online	NA	M00284
234	1	6	1	2005	Picea engelmannii	PICENG	P	18.29864771	C	2039.761024	seeds/m2	seed	seed trap	39.88213611	-105.865451	A	Plot 6	United States of America (the)	3053	stand	10	1970	2010	41	Buechling_2016	peer-reviewed	AHP	02/09/2020	Data online	NA	M00284
234	1	6	1	2006	Picea engelmannii	PICENG	P	2039.761024	C	2039.761024	seeds/m2	seed	seed trap	39.88213611	-105.865451	A	Plot 6	United States of America (the)	3053	stand	10	1970	2010	41	Buechling_2016	peer-reviewed	AHP	02/09/2020	Data online	NA	M00284
234	1	6	1	2007	Picea engelmannii	PICENG	P	117.3266235	C	2039.761024	seeds/m2	seed	seed trap	39.88213611	-105.865451	A	Plot 6	United States of America (the)	3053	stand	10	1970	2010	41	Buechling_2016	peer-reviewed	AHP	02/09/2020	Data online	NA	M00284
234	1	6	1	2008	Picea engelmannii	PICENG	P	260.7258301	C	2039.761024	seeds/m2	seed	seed trap	39.88213611	-105.865451	A	Plot 6	United States of America (the)	3053	stand	10	1970	2010	41	Buechling_2016	peer-reviewed	AHP	02/09/2020	Data online	NA	M00284
234	1	6	1	2009	Picea engelmannii	PICENG	P	11.84030146	C	2039.761024	seeds/m2	seed	seed trap	39.88213611	-105.865451	A	Plot 6	United States of America (the)	3053	stand	10	1970	2010	41	Buechling_2016	peer-reviewed	AHP	02/09/2020	Data online	NA	M00284
234	1	6	1	2010	Picea engelmannii	PICENG	P	248.6463306	C	2039.761024	seeds/m2	seed	seed trap	39.88213611	-105.865451	A	Plot 6	United States of America (the)	3053	stand	10	1970	2010	41	Buechling_2016	peer-reviewed	AHP	02/09/2020	Data online	NA	M00284
234	1	7	1	1970	Picea engelmannii	PICENG	P	109.7918863	C	1837.399508	seeds/m2	seed	seed trap	39.88743869	-105.9311305	A	Plot 7	United States of America (the)	3136	stand	10	1970	2010	41	Buechling_2016	peer-reviewed	AHP	02/09/2020	Data online	NA	M00284
234	1	7	1	1971	Picea engelmannii	PICENG	P	174.3753488	C	1837.399508	seeds/m2	seed	seed trap	39.88743869	-105.9311305	A	Plot 7	United States of America (the)	3136	stand	10	1970	2010	41	Buechling_2016	peer-reviewed	AHP	02/09/2020	Data online	NA	M00284
234	1	7	1	1972	Picea engelmannii	PICENG	P	179.757304	C	1837.399508	seeds/m2	seed	seed trap	39.88743869	-105.9311305	A	Plot 7	United States of America (the)	3136	stand	10	1970	2010	41	Buechling_2016	peer-reviewed	AHP	02/09/2020	Data online	NA	M00284
234	1	7	1	1973	Picea engelmannii	PICENG	P	27.98616708	C	1837.399508	seeds/m2	seed	seed trap	39.88743869	-105.9311305	A	Plot 7	United States of America (the)	3136	stand	10	1970	2010	41	Buechling_2016	peer-reviewed	AHP	02/09/2020	Data online	NA	M00284
234	1	7	1	1974	Picea engelmannii	PICENG	P	195.9031696	C	1837.399508	seeds/m2	seed	seed trap	39.88743869	-105.9311305	A	Plot 7	United States of America (the)	3136	stand	10	1970	2010	41	Buechling_2016	peer-reviewed	AHP	02/09/2020	Data online	NA	M00284
234	1	7	1	1975	Picea engelmannii	PICENG	P	47.36120583	C	1837.399508	seeds/m2	seed	seed trap	39.88743869	-105.9311305	A	Plot 7	United States of America (the)	3136	stand	10	1970	2010	41	Buechling_2016	peer-reviewed	AHP	02/09/2020	Data online	NA	M00284
234	1	7	1	1976	Picea engelmannii	PICENG	P	9.687519375	C	1837.399508	seeds/m2	seed	seed trap	39.88743869	-105.9311305	A	Plot 7	United States of America (the)	3136	stand	10	1970	2010	41	Buechling_2016	peer-reviewed	AHP	02/09/2020	Data online	NA	M00284
234	1	7	1	1977	Picea engelmannii	PICENG	P	374.5840825	C	1837.399508	seeds/m2	seed	seed trap	39.88743869	-105.9311305	A	Plot 7	United States of America (the)	3136	stand	10	1970	2010	41	Buechling_2016	peer-reviewed	AHP	02/09/2020	Data online	NA	M00284
234	1	7	1	1978	Picea engelmannii	PICENG	P	39.82646854	C	1837.399508	seeds/m2	seed	seed trap	39.88743869	-105.9311305	A	Plot 7	United States of America (the)	3136	stand	10	1970	2010	41	Buechling_2016	peer-reviewed	AHP	02/09/2020	Data online	NA	M00284
234	1	7	1	1979	Picea engelmannii	PICENG	P	15.06947458	C	1837.399508	seeds/m2	seed	seed trap	39.88743869	-105.9311305	A	Plot 7	United States of America (the)	3136	stand	10	1970	2010	41	Buechling_2016	peer-reviewed	AHP	02/09/2020	Data online	NA	M00284
234	1	7	1	1980	Picea engelmannii	PICENG	P	106.5627131	C	1837.399508	seeds/m2	seed	seed trap	39.88743869	-105.9311305	A	Plot 7	United States of America (the)	3136	stand	10	1970	2010	41	Buechling_2016	peer-reviewed	AHP	02/09/2020	Data online	NA	M00284
234	1	7	1	1981	Picea engelmannii	PICENG	P	9.687519375	C	1837.399508	seeds/m2	seed	seed trap	39.88743869	-105.9311305	A	Plot 7	United States of America (the)	3136	stand	10	1970	2010	41	Buechling_2016	peer-reviewed	AHP	02/09/2020	Data online	NA	M00284
234	1	7	1	1982	Picea engelmannii	PICENG	P	4.305564167	C	1837.399508	seeds/m2	seed	seed trap	39.88743869	-105.9311305	A	Plot 7	United States of America (the)	3136	stand	10	1970	2010	41	Buechling_2016	peer-reviewed	AHP	02/09/2020	Data online	NA	M00284
234	1	7	1	1983	Picea engelmannii	PICENG	P	21.52782083	C	1837.399508	seeds/m2	seed	seed trap	39.88743869	-105.9311305	A	Plot 7	United States of America (the)	3136	stand	10	1970	2010	41	Buechling_2016	peer-reviewed	AHP	02/09/2020	Data online	NA	M00284
234	1	7	1	1984	Picea engelmannii	PICENG	P	12.9166925	C	1837.399508	seeds/m2	seed	seed trap	39.88743869	-105.9311305	A	Plot 7	United States of America (the)	3136	stand	10	1970	2010	41	Buechling_2016	peer-reviewed	AHP	02/09/2020	Data online	NA	M00284
234	1	7	1	1985	Picea engelmannii	PICENG	P	1.076391042	C	1837.399508	seeds/m2	seed	seed trap	39.88743869	-105.9311305	A	Plot 7	United States of America (the)	3136	stand	10	1970	2010	41	Buechling_2016	peer-reviewed	AHP	02/09/2020	Data online	NA	M00284
234	1	7	1	1986	Picea engelmannii	PICENG	P	16.14586563	C	1837.399508	seeds/m2	seed	seed trap	39.88743869	-105.9311305	A	Plot 7	United States of America (the)	3136	stand	10	1970	2010	41	Buechling_2016	peer-reviewed	AHP	02/09/2020	Data online	NA	M00284
234	1	7	1	1987	Picea engelmannii	PICENG	P	10.76391042	C	1837.399508	seeds/m2	seed	seed trap	39.88743869	-105.9311305	A	Plot 7	United States of America (the)	3136	stand	10	1970	2010	41	Buechling_2016	peer-reviewed	AHP	02/09/2020	Data online	NA	M00284
234	1	7	1	1988	Picea engelmannii	PICENG	P	582.3275535	C	1837.399508	seeds/m2	seed	seed trap	39.88743869	-105.9311305	A	Plot 7	United States of America (the)	3136	stand	10	1970	2010	41	Buechling_2016	peer-reviewed	AHP	02/09/2020	Data online	NA	M00284
234	1	7	1	1989	Picea engelmannii	PICENG	P	35.52090438	C	1837.399508	seeds/m2	seed	seed trap	39.88743869	-105.9311305	A	Plot 7	United States of America (the)	3136	stand	10	1970	2010	41	Buechling_2016	peer-reviewed	AHP	02/09/2020	Data online	NA	M00284
234	1	7	1	1990	Picea engelmannii	PICENG	P	12.9166925	C	1837.399508	seeds/m2	seed	seed trap	39.88743869	-105.9311305	A	Plot 7	United States of America (the)	3136	stand	10	1970	2010	41	Buechling_2016	peer-reviewed	AHP	02/09/2020	Data online	NA	M00284
234	1	7	1	1991	Picea engelmannii	PICENG	P	89.34045646	C	1837.399508	seeds/m2	seed	seed trap	39.88743869	-105.9311305	A	Plot 7	United States of America (the)	3136	stand	10	1970	2010	41	Buechling_2016	peer-reviewed	AHP	02/09/2020	Data online	NA	M00284
234	1	7	1	1992	Picea engelmannii	PICENG	P	22.60421188	C	1837.399508	seeds/m2	seed	seed trap	39.88743869	-105.9311305	A	Plot 7	United States of America (the)	3136	stand	10	1970	2010	41	Buechling_2016	peer-reviewed	AHP	02/09/2020	Data online	NA	M00284
234	1	7	1	1993	Picea engelmannii	PICENG	P	88.26406542	C	1837.399508	seeds/m2	seed	seed trap	39.88743869	-105.9311305	A	Plot 7	United States of America (the)	3136	stand	10	1970	2010	41	Buechling_2016	peer-reviewed	AHP	02/09/2020	Data online	NA	M00284
234	1	7	1	1994	Picea engelmannii	PICENG	P	251.8755038	C	1837.399508	seeds/m2	seed	seed trap	39.88743869	-105.9311305	A	Plot 7	United States of America (the)	3136	stand	10	1970	2010	41	Buechling_2016	peer-reviewed	AHP	02/09/2020	Data online	NA	M00284
234	1	7	1	1995	Picea engelmannii	PICENG	P	36.59729542	C	1837.399508	seeds/m2	seed	seed trap	39.88743869	-105.9311305	A	Plot 7	United States of America (the)	3136	stand	10	1970	2010	41	Buechling_2016	peer-reviewed	AHP	02/09/2020	Data online	NA	M00284
234	1	7	1	1996	Picea engelmannii	PICENG	P	12.9166925	C	1837.399508	seeds/m2	seed	seed trap	39.88743869	-105.9311305	A	Plot 7	United States of America (the)	3136	stand	10	1970	2010	41	Buechling_2016	peer-reviewed	AHP	02/09/2020	Data online	NA	M00284
234	1	7	1	1997	Picea engelmannii	PICENG	P	107.6391042	C	1837.399508	seeds/m2	seed	seed trap	39.88743869	-105.9311305	A	Plot 7	United States of America (the)	3136	stand	10	1970	2010	41	Buechling_2016	peer-reviewed	AHP	02/09/2020	Data online	NA	M00284
234	1	7	1	1998	Picea engelmannii	PICENG	P	61.35428938	C	1837.399508	seeds/m2	seed	seed trap	39.88743869	-105.9311305	A	Plot 7	United States of America (the)	3136	stand	10	1970	2010	41	Buechling_2016	peer-reviewed	AHP	02/09/2020	Data online	NA	M00284
234	1	7	1	1999	Picea engelmannii	PICENG	P	356.2854348	C	1837.399508	seeds/m2	seed	seed trap	39.88743869	-105.9311305	A	Plot 7	United States of America (the)	3136	stand	10	1970	2010	41	Buechling_2016	peer-reviewed	AHP	02/09/2020	Data online	NA	M00284
234	1	7	1	2000	Picea engelmannii	PICENG	P	35.52090438	C	1837.399508	seeds/m2	seed	seed trap	39.88743869	-105.9311305	A	Plot 7	United States of America (the)	3136	stand	10	1970	2010	41	Buechling_2016	peer-reviewed	AHP	02/09/2020	Data online	NA	M00284
234	1	7	1	2001	Picea engelmannii	PICENG	P	40.90285958	C	1837.399508	seeds/m2	seed	seed trap	39.88743869	-105.9311305	A	Plot 7	United States of America (the)	3136	stand	10	1970	2010	41	Buechling_2016	peer-reviewed	AHP	02/09/2020	Data online	NA	M00284
234	1	7	1	2002	Picea engelmannii	PICENG	P	216.3545994	C	1837.399508	seeds/m2	seed	seed trap	39.88743869	-105.9311305	A	Plot 7	United States of America (the)	3136	stand	10	1970	2010	41	Buechling_2016	peer-reviewed	AHP	02/09/2020	Data online	NA	M00284
234	1	7	1	2003	Picea engelmannii	PICENG	P	447.7786733	C	1837.399508	seeds/m2	seed	seed trap	39.88743869	-105.9311305	A	Plot 7	United States of America (the)	3136	stand	10	1970	2010	41	Buechling_2016	peer-reviewed	AHP	02/09/2020	Data online	NA	M00284
234	1	7	1	2004	Picea engelmannii	PICENG	P	57.04872521	C	1837.399508	seeds/m2	seed	seed trap	39.88743869	-105.9311305	A	Plot 7	United States of America (the)	3136	stand	10	1970	2010	41	Buechling_2016	peer-reviewed	AHP	02/09/2020	Data online	NA	M00284
234	1	7	1	2005	Picea engelmannii	PICENG	P	10.76391042	C	1837.399508	seeds/m2	seed	seed trap	39.88743869	-105.9311305	A	Plot 7	United States of America (the)	3136	stand	10	1970	2010	41	Buechling_2016	peer-reviewed	AHP	02/09/2020	Data online	NA	M00284
234	1	7	1	2006	Picea engelmannii	PICENG	P	1837.399508	C	1837.399508	seeds/m2	seed	seed trap	39.88743869	-105.9311305	A	Plot 7	United States of America (the)	3136	stand	10	1970	2010	41	Buechling_2016	peer-reviewed	AHP	02/09/2020	Data online	NA	M00284
234	1	7	1	2007	Picea engelmannii	PICENG	P	54.89594313	C	1837.399508	seeds/m2	seed	seed trap	39.88743869	-105.9311305	A	Plot 7	United States of America (the)	3136	stand	10	1970	2010	41	Buechling_2016	peer-reviewed	AHP	02/09/2020	Data online	NA	M00284
234	1	7	1	2008	Picea engelmannii	PICENG	P	151.7711369	C	1837.399508	seeds/m2	seed	seed trap	39.88743869	-105.9311305	A	Plot 7	United States of America (the)	3136	stand	10	1970	2010	41	Buechling_2016	peer-reviewed	AHP	02/09/2020	Data online	NA	M00284
234	1	7	1	2009	Picea engelmannii	PICENG	P	18.29864771	C	1837.399508	seeds/m2	seed	seed trap	39.88743869	-105.9311305	A	Plot 7	United States of America (the)	3136	stand	10	1970	2010	41	Buechling_2016	peer-reviewed	AHP	02/09/2020	Data online	NA	M00284
234	1	7	1	2010	Picea engelmannii	PICENG	P	59.20150729	C	1837.399508	seeds/m2	seed	seed trap	39.88743869	-105.9311305	A	Plot 7	United States of America (the)	3136	stand	10	1970	2010	41	Buechling_2016	peer-reviewed	AHP	02/09/2020	Data online	NA	M00284
234	1	8	1	1970	Picea engelmannii	PICENG	P	155.00031	C	2245.351713	seeds/m2	seed	seed trap	39.89091625	-105.9198673	A	Plot 8	United States of America (the)	2962	stand	10	1970	2010	41	Buechling_2016	peer-reviewed	AHP	02/09/2020	Data online	NA	M00284
234	1	8	1	1971	Picea engelmannii	PICENG	P	153.923919	C	2245.351713	seeds/m2	seed	seed trap	39.89091625	-105.9198673	A	Plot 8	United States of America (the)	2962	stand	10	1970	2010	41	Buechling_2016	peer-reviewed	AHP	02/09/2020	Data online	NA	M00284
234	1	8	1	1972	Picea engelmannii	PICENG	P	323.9937035	C	2245.351713	seeds/m2	seed	seed trap	39.89091625	-105.9198673	A	Plot 8	United States of America (the)	2962	stand	10	1970	2010	41	Buechling_2016	peer-reviewed	AHP	02/09/2020	Data online	NA	M00284
234	1	8	1	1973	Picea engelmannii	PICENG	P	33.36812229	C	2245.351713	seeds/m2	seed	seed trap	39.89091625	-105.9198673	A	Plot 8	United States of America (the)	2962	stand	10	1970	2010	41	Buechling_2016	peer-reviewed	AHP	02/09/2020	Data online	NA	M00284
234	1	8	1	1974	Picea engelmannii	PICENG	P	120.5557967	C	2245.351713	seeds/m2	seed	seed trap	39.89091625	-105.9198673	A	Plot 8	United States of America (the)	2962	stand	10	1970	2010	41	Buechling_2016	peer-reviewed	AHP	02/09/2020	Data online	NA	M00284
234	1	8	1	1975	Picea engelmannii	PICENG	P	64.5834625	C	2245.351713	seeds/m2	seed	seed trap	39.89091625	-105.9198673	A	Plot 8	United States of America (the)	2962	stand	10	1970	2010	41	Buechling_2016	peer-reviewed	AHP	02/09/2020	Data online	NA	M00284
234	1	8	1	1976	Picea engelmannii	PICENG	P	6.45834625	C	2245.351713	seeds/m2	seed	seed trap	39.89091625	-105.9198673	A	Plot 8	United States of America (the)	2962	stand	10	1970	2010	41	Buechling_2016	peer-reviewed	AHP	02/09/2020	Data online	NA	M00284
234	1	8	1	1977	Picea engelmannii	PICENG	P	506.9801806	C	2245.351713	seeds/m2	seed	seed trap	39.89091625	-105.9198673	A	Plot 8	United States of America (the)	2962	stand	10	1970	2010	41	Buechling_2016	peer-reviewed	AHP	02/09/2020	Data online	NA	M00284
234	1	8	1	1978	Picea engelmannii	PICENG	P	45.20842375	C	2245.351713	seeds/m2	seed	seed trap	39.89091625	-105.9198673	A	Plot 8	United States of America (the)	2962	stand	10	1970	2010	41	Buechling_2016	peer-reviewed	AHP	02/09/2020	Data online	NA	M00284
234	1	8	1	1979	Picea engelmannii	PICENG	P	16.14586563	C	2245.351713	seeds/m2	seed	seed trap	39.89091625	-105.9198673	A	Plot 8	United States of America (the)	2962	stand	10	1970	2010	41	Buechling_2016	peer-reviewed	AHP	02/09/2020	Data online	NA	M00284
234	1	8	1	1980	Picea engelmannii	PICENG	P	240.0352023	C	2245.351713	seeds/m2	seed	seed trap	39.89091625	-105.9198673	A	Plot 8	United States of America (the)	2962	stand	10	1970	2010	41	Buechling_2016	peer-reviewed	AHP	02/09/2020	Data online	NA	M00284
234	1	8	1	1981	Picea engelmannii	PICENG	P	8.611128333	C	2245.351713	seeds/m2	seed	seed trap	39.89091625	-105.9198673	A	Plot 8	United States of America (the)	2962	stand	10	1970	2010	41	Buechling_2016	peer-reviewed	AHP	02/09/2020	Data online	NA	M00284
234	1	8	1	1982	Picea engelmannii	PICENG	P	10.76391042	C	2245.351713	seeds/m2	seed	seed trap	39.89091625	-105.9198673	A	Plot 8	United States of America (the)	2962	stand	10	1970	2010	41	Buechling_2016	peer-reviewed	AHP	02/09/2020	Data online	NA	M00284
234	1	8	1	1983	Picea engelmannii	PICENG	P	27.98616708	C	2245.351713	seeds/m2	seed	seed trap	39.89091625	-105.9198673	A	Plot 8	United States of America (the)	2962	stand	10	1970	2010	41	Buechling_2016	peer-reviewed	AHP	02/09/2020	Data online	NA	M00284
234	1	8	1	1984	Picea engelmannii	PICENG	P	5.381955208	C	2245.351713	seeds/m2	seed	seed trap	39.89091625	-105.9198673	A	Plot 8	United States of America (the)	2962	stand	10	1970	2010	41	Buechling_2016	peer-reviewed	AHP	02/09/2020	Data online	NA	M00284
234	1	8	1	1985	Picea engelmannii	PICENG	P	4.305564167	C	2245.351713	seeds/m2	seed	seed trap	39.89091625	-105.9198673	A	Plot 8	United States of America (the)	2962	stand	10	1970	2010	41	Buechling_2016	peer-reviewed	AHP	02/09/2020	Data online	NA	M00284
234	1	8	1	1986	Picea engelmannii	PICENG	P	75.34737292	C	2245.351713	seeds/m2	seed	seed trap	39.89091625	-105.9198673	A	Plot 8	United States of America (the)	2962	stand	10	1970	2010	41	Buechling_2016	peer-reviewed	AHP	02/09/2020	Data online	NA	M00284
234	1	8	1	1987	Picea engelmannii	PICENG	P	12.9166925	C	2245.351713	seeds/m2	seed	seed trap	39.89091625	-105.9198673	A	Plot 8	United States of America (the)	2962	stand	10	1970	2010	41	Buechling_2016	peer-reviewed	AHP	02/09/2020	Data online	NA	M00284
234	1	8	1	1988	Picea engelmannii	PICENG	P	548.9594313	C	2245.351713	seeds/m2	seed	seed trap	39.89091625	-105.9198673	A	Plot 8	United States of America (the)	2962	stand	10	1970	2010	41	Buechling_2016	peer-reviewed	AHP	02/09/2020	Data online	NA	M00284
234	1	8	1	1989	Picea engelmannii	PICENG	P	41.97925063	C	2245.351713	seeds/m2	seed	seed trap	39.89091625	-105.9198673	A	Plot 8	United States of America (the)	2962	stand	10	1970	2010	41	Buechling_2016	peer-reviewed	AHP	02/09/2020	Data online	NA	M00284
234	1	8	1	1990	Picea engelmannii	PICENG	P	22.60421188	C	2245.351713	seeds/m2	seed	seed trap	39.89091625	-105.9198673	A	Plot 8	United States of America (the)	2962	stand	10	1970	2010	41	Buechling_2016	peer-reviewed	AHP	02/09/2020	Data online	NA	M00284
234	1	8	1	1991	Picea engelmannii	PICENG	P	299.2367096	C	2245.351713	seeds/m2	seed	seed trap	39.89091625	-105.9198673	A	Plot 8	United States of America (the)	2962	stand	10	1970	2010	41	Buechling_2016	peer-reviewed	AHP	02/09/2020	Data online	NA	M00284
234	1	8	1	1992	Picea engelmannii	PICENG	P	43.05564167	C	2245.351713	seeds/m2	seed	seed trap	39.89091625	-105.9198673	A	Plot 8	United States of America (the)	2962	stand	10	1970	2010	41	Buechling_2016	peer-reviewed	AHP	02/09/2020	Data online	NA	M00284
234	1	8	1	1993	Picea engelmannii	PICENG	P	131.3197071	C	2245.351713	seeds/m2	seed	seed trap	39.89091625	-105.9198673	A	Plot 8	United States of America (the)	2962	stand	10	1970	2010	41	Buechling_2016	peer-reviewed	AHP	02/09/2020	Data online	NA	M00284
234	1	8	1	1994	Picea engelmannii	PICENG	P	376.7368646	C	2245.351713	seeds/m2	seed	seed trap	39.89091625	-105.9198673	A	Plot 8	United States of America (the)	2962	stand	10	1970	2010	41	Buechling_2016	peer-reviewed	AHP	02/09/2020	Data online	NA	M00284
234	1	8	1	1995	Picea engelmannii	PICENG	P	51.66677	C	2245.351713	seeds/m2	seed	seed trap	39.89091625	-105.9198673	A	Plot 8	United States of America (the)	2962	stand	10	1970	2010	41	Buechling_2016	peer-reviewed	AHP	02/09/2020	Data online	NA	M00284
234	1	8	1	1996	Picea engelmannii	PICENG	P	24.75699396	C	2245.351713	seeds/m2	seed	seed trap	39.89091625	-105.9198673	A	Plot 8	United States of America (the)	2962	stand	10	1970	2010	41	Buechling_2016	peer-reviewed	AHP	02/09/2020	Data online	NA	M00284
234	1	8	1	1997	Picea engelmannii	PICENG	P	130.243316	C	2245.351713	seeds/m2	seed	seed trap	39.89091625	-105.9198673	A	Plot 8	United States of America (the)	2962	stand	10	1970	2010	41	Buechling_2016	peer-reviewed	AHP	02/09/2020	Data online	NA	M00284
234	1	8	1	1998	Picea engelmannii	PICENG	P	244.3407665	C	2245.351713	seeds/m2	seed	seed trap	39.89091625	-105.9198673	A	Plot 8	United States of America (the)	2962	stand	10	1970	2010	41	Buechling_2016	peer-reviewed	AHP	02/09/2020	Data online	NA	M00284
234	1	8	1	1999	Picea engelmannii	PICENG	P	467.1537121	C	2245.351713	seeds/m2	seed	seed trap	39.89091625	-105.9198673	A	Plot 8	United States of America (the)	2962	stand	10	1970	2010	41	Buechling_2016	peer-reviewed	AHP	02/09/2020	Data online	NA	M00284
234	1	8	1	2000	Picea engelmannii	PICENG	P	71.04180875	C	2245.351713	seeds/m2	seed	seed trap	39.89091625	-105.9198673	A	Plot 8	United States of America (the)	2962	stand	10	1970	2010	41	Buechling_2016	peer-reviewed	AHP	02/09/2020	Data online	NA	M00284
234	1	8	1	2001	Picea engelmannii	PICENG	P	25.833385	C	2245.351713	seeds/m2	seed	seed trap	39.89091625	-105.9198673	A	Plot 8	United States of America (the)	2962	stand	10	1970	2010	41	Buechling_2016	peer-reviewed	AHP	02/09/2020	Data online	NA	M00284
234	1	8	1	2002	Picea engelmannii	PICENG	P	522.0496552	C	2245.351713	seeds/m2	seed	seed trap	39.89091625	-105.9198673	A	Plot 8	United States of America (the)	2962	stand	10	1970	2010	41	Buechling_2016	peer-reviewed	AHP	02/09/2020	Data online	NA	M00284
234	1	8	1	2003	Picea engelmannii	PICENG	P	271.2505425	C	2245.351713	seeds/m2	seed	seed trap	39.89091625	-105.9198673	A	Plot 8	United States of America (the)	2962	stand	10	1970	2010	41	Buechling_2016	peer-reviewed	AHP	02/09/2020	Data online	NA	M00284
234	1	8	1	2004	Picea engelmannii	PICENG	P	68.88902667	C	2245.351713	seeds/m2	seed	seed trap	39.89091625	-105.9198673	A	Plot 8	United States of America (the)	2962	stand	10	1970	2010	41	Buechling_2016	peer-reviewed	AHP	02/09/2020	Data online	NA	M00284
234	1	8	1	2005	Picea engelmannii	PICENG	P	10.76391042	C	2245.351713	seeds/m2	seed	seed trap	39.89091625	-105.9198673	A	Plot 8	United States of America (the)	2962	stand	10	1970	2010	41	Buechling_2016	peer-reviewed	AHP	02/09/2020	Data online	NA	M00284
234	1	8	1	2006	Picea engelmannii	PICENG	P	2245.351713	C	2245.351713	seeds/m2	seed	seed trap	39.89091625	-105.9198673	A	Plot 8	United States of America (the)	2962	stand	10	1970	2010	41	Buechling_2016	peer-reviewed	AHP	02/09/2020	Data online	NA	M00284
234	1	8	1	2007	Picea engelmannii	PICENG	P	96.87519375	C	2245.351713	seeds/m2	seed	seed trap	39.89091625	-105.9198673	A	Plot 8	United States of America (the)	2962	stand	10	1970	2010	41	Buechling_2016	peer-reviewed	AHP	02/09/2020	Data online	NA	M00284
234	1	8	1	2008	Picea engelmannii	PICENG	P	171.1461756	C	2245.351713	seeds/m2	seed	seed trap	39.89091625	-105.9198673	A	Plot 8	United States of America (the)	2962	stand	10	1970	2010	41	Buechling_2016	peer-reviewed	AHP	02/09/2020	Data online	NA	M00284
234	1	8	1	2009	Picea engelmannii	PICENG	P	27.98616708	C	2245.351713	seeds/m2	seed	seed trap	39.89091625	-105.9198673	A	Plot 8	United States of America (the)	2962	stand	10	1970	2010	41	Buechling_2016	peer-reviewed	AHP	02/09/2020	Data online	NA	M00284
234	1	8	1	2010	Picea engelmannii	PICENG	P	181.910086	C	2245.351713	seeds/m2	seed	seed trap	39.89091625	-105.9198673	A	Plot 8	United States of America (the)	2962	stand	10	1970	2010	41	Buechling_2016	peer-reviewed	AHP	02/09/2020	Data online	NA	M00284
234	1	9	1	1970	Picea engelmannii	PICENG	P	171.1461756	C	2848.130696	seeds/m2	seed	seed trap	39.89035852	-105.91862	A	Plot 9	United States of America (the)	2987	stand	10	1970	2010	41	Buechling_2016	peer-reviewed	AHP	02/09/2020	Data online	NA	M00284
234	1	9	1	1971	Picea engelmannii	PICENG	P	343.3687423	C	2848.130696	seeds/m2	seed	seed trap	39.89035852	-105.91862	A	Plot 9	United States of America (the)	2987	stand	10	1970	2010	41	Buechling_2016	peer-reviewed	AHP	02/09/2020	Data online	NA	M00284
234	1	9	1	1972	Picea engelmannii	PICENG	P	347.6743065	C	2848.130696	seeds/m2	seed	seed trap	39.89035852	-105.91862	A	Plot 9	United States of America (the)	2987	stand	10	1970	2010	41	Buechling_2016	peer-reviewed	AHP	02/09/2020	Data online	NA	M00284
234	1	9	1	1973	Picea engelmannii	PICENG	P	11.84030146	C	2848.130696	seeds/m2	seed	seed trap	39.89035852	-105.91862	A	Plot 9	United States of America (the)	2987	stand	10	1970	2010	41	Buechling_2016	peer-reviewed	AHP	02/09/2020	Data online	NA	M00284
234	1	9	1	1974	Picea engelmannii	PICENG	P	144.2363996	C	2848.130696	seeds/m2	seed	seed trap	39.89035852	-105.91862	A	Plot 9	United States of America (the)	2987	stand	10	1970	2010	41	Buechling_2016	peer-reviewed	AHP	02/09/2020	Data online	NA	M00284
234	1	9	1	1975	Picea engelmannii	PICENG	P	63.50707146	C	2848.130696	seeds/m2	seed	seed trap	39.89035852	-105.91862	A	Plot 9	United States of America (the)	2987	stand	10	1970	2010	41	Buechling_2016	peer-reviewed	AHP	02/09/2020	Data online	NA	M00284
234	1	9	1	1976	Picea engelmannii	PICENG	P	16.14586563	C	2848.130696	seeds/m2	seed	seed trap	39.89035852	-105.91862	A	Plot 9	United States of America (the)	2987	stand	10	1970	2010	41	Buechling_2016	peer-reviewed	AHP	02/09/2020	Data online	NA	M00284
234	1	9	1	1977	Picea engelmannii	PICENG	P	627.5359773	C	2848.130696	seeds/m2	seed	seed trap	39.89035852	-105.91862	A	Plot 9	United States of America (the)	2987	stand	10	1970	2010	41	Buechling_2016	peer-reviewed	AHP	02/09/2020	Data online	NA	M00284
234	1	9	1	1978	Picea engelmannii	PICENG	P	73.19459083	C	2848.130696	seeds/m2	seed	seed trap	39.89035852	-105.91862	A	Plot 9	United States of America (the)	2987	stand	10	1970	2010	41	Buechling_2016	peer-reviewed	AHP	02/09/2020	Data online	NA	M00284
234	1	9	1	1979	Picea engelmannii	PICENG	P	20.45142979	C	2848.130696	seeds/m2	seed	seed trap	39.89035852	-105.91862	A	Plot 9	United States of America (the)	2987	stand	10	1970	2010	41	Buechling_2016	peer-reviewed	AHP	02/09/2020	Data online	NA	M00284
234	1	9	1	1980	Picea engelmannii	PICENG	P	385.3479929	C	2848.130696	seeds/m2	seed	seed trap	39.89035852	-105.91862	A	Plot 9	United States of America (the)	2987	stand	10	1970	2010	41	Buechling_2016	peer-reviewed	AHP	02/09/2020	Data online	NA	M00284
234	1	9	1	1981	Picea engelmannii	PICENG	P	22.60421188	C	2848.130696	seeds/m2	seed	seed trap	39.89035852	-105.91862	A	Plot 9	United States of America (the)	2987	stand	10	1970	2010	41	Buechling_2016	peer-reviewed	AHP	02/09/2020	Data online	NA	M00284
234	1	9	1	1982	Picea engelmannii	PICENG	P	11.84030146	C	2848.130696	seeds/m2	seed	seed trap	39.89035852	-105.91862	A	Plot 9	United States of America (the)	2987	stand	10	1970	2010	41	Buechling_2016	peer-reviewed	AHP	02/09/2020	Data online	NA	M00284
234	1	9	1	1983	Picea engelmannii	PICENG	P	38.7500775	C	2848.130696	seeds/m2	seed	seed trap	39.89035852	-105.91862	A	Plot 9	United States of America (the)	2987	stand	10	1970	2010	41	Buechling_2016	peer-reviewed	AHP	02/09/2020	Data online	NA	M00284
234	1	9	1	1984	Picea engelmannii	PICENG	P	5.381955208	C	2848.130696	seeds/m2	seed	seed trap	39.89035852	-105.91862	A	Plot 9	United States of America (the)	2987	stand	10	1970	2010	41	Buechling_2016	peer-reviewed	AHP	02/09/2020	Data online	NA	M00284
234	1	9	1	1985	Picea engelmannii	PICENG	P	4.305564167	C	2848.130696	seeds/m2	seed	seed trap	39.89035852	-105.91862	A	Plot 9	United States of America (the)	2987	stand	10	1970	2010	41	Buechling_2016	peer-reviewed	AHP	02/09/2020	Data online	NA	M00284
234	1	9	1	1986	Picea engelmannii	PICENG	P	71.04180875	C	2848.130696	seeds/m2	seed	seed trap	39.89035852	-105.91862	A	Plot 9	United States of America (the)	2987	stand	10	1970	2010	41	Buechling_2016	peer-reviewed	AHP	02/09/2020	Data online	NA	M00284
234	1	9	1	1987	Picea engelmannii	PICENG	P	10.76391042	C	2848.130696	seeds/m2	seed	seed trap	39.89035852	-105.91862	A	Plot 9	United States of America (the)	2987	stand	10	1970	2010	41	Buechling_2016	peer-reviewed	AHP	02/09/2020	Data online	NA	M00284
234	1	9	1	1988	Picea engelmannii	PICENG	P	520.9732642	C	2848.130696	seeds/m2	seed	seed trap	39.89035852	-105.91862	A	Plot 9	United States of America (the)	2987	stand	10	1970	2010	41	Buechling_2016	peer-reviewed	AHP	02/09/2020	Data online	NA	M00284
234	1	9	1	1989	Picea engelmannii	PICENG	P	44.13203271	C	2848.130696	seeds/m2	seed	seed trap	39.89035852	-105.91862	A	Plot 9	United States of America (the)	2987	stand	10	1970	2010	41	Buechling_2016	peer-reviewed	AHP	02/09/2020	Data online	NA	M00284
234	1	9	1	1990	Picea engelmannii	PICENG	P	26.90977604	C	2848.130696	seeds/m2	seed	seed trap	39.89035852	-105.91862	A	Plot 9	United States of America (the)	2987	stand	10	1970	2010	41	Buechling_2016	peer-reviewed	AHP	02/09/2020	Data online	NA	M00284
234	1	9	1	1991	Picea engelmannii	PICENG	P	271.2505425	C	2848.130696	seeds/m2	seed	seed trap	39.89035852	-105.91862	A	Plot 9	United States of America (the)	2987	stand	10	1970	2010	41	Buechling_2016	peer-reviewed	AHP	02/09/2020	Data online	NA	M00284
234	1	9	1	1992	Picea engelmannii	PICENG	P	36.59729542	C	2848.130696	seeds/m2	seed	seed trap	39.89035852	-105.91862	A	Plot 9	United States of America (the)	2987	stand	10	1970	2010	41	Buechling_2016	peer-reviewed	AHP	02/09/2020	Data online	NA	M00284
234	1	9	1	1993	Picea engelmannii	PICENG	P	276.6324977	C	2848.130696	seeds/m2	seed	seed trap	39.89035852	-105.91862	A	Plot 9	United States of America (the)	2987	stand	10	1970	2010	41	Buechling_2016	peer-reviewed	AHP	02/09/2020	Data online	NA	M00284
234	1	9	1	1994	Picea engelmannii	PICENG	P	583.4039446	C	2848.130696	seeds/m2	seed	seed trap	39.89035852	-105.91862	A	Plot 9	United States of America (the)	2987	stand	10	1970	2010	41	Buechling_2016	peer-reviewed	AHP	02/09/2020	Data online	NA	M00284
234	1	9	1	1995	Picea engelmannii	PICENG	P	93.64602063	C	2848.130696	seeds/m2	seed	seed trap	39.89035852	-105.91862	A	Plot 9	United States of America (the)	2987	stand	10	1970	2010	41	Buechling_2016	peer-reviewed	AHP	02/09/2020	Data online	NA	M00284
234	1	9	1	1996	Picea engelmannii	PICENG	P	66.73624458	C	2848.130696	seeds/m2	seed	seed trap	39.89035852	-105.91862	A	Plot 9	United States of America (the)	2987	stand	10	1970	2010	41	Buechling_2016	peer-reviewed	AHP	02/09/2020	Data online	NA	M00284
234	1	9	1	1997	Picea engelmannii	PICENG	P	296.0075365	C	2848.130696	seeds/m2	seed	seed trap	39.89035852	-105.91862	A	Plot 9	United States of America (the)	2987	stand	10	1970	2010	41	Buechling_2016	peer-reviewed	AHP	02/09/2020	Data online	NA	M00284
234	1	9	1	1998	Picea engelmannii	PICENG	P	259.410241	C	2848.130696	seeds/m2	seed	seed trap	39.89035852	-105.91862	A	Plot 9	United States of America (the)	2987	stand	10	1970	2010	41	Buechling_2016	peer-reviewed	AHP	02/09/2020	Data online	NA	M00284
234	1	9	1	1999	Picea engelmannii	PICENG	P	489.1599289	C	2848.130696	seeds/m2	seed	seed trap	39.89035852	-105.91862	A	Plot 9	United States of America (the)	2987	stand	10	1970	2010	41	Buechling_2016	peer-reviewed	AHP	02/09/2020	Data online	NA	M00284
234	1	9	1	2000	Picea engelmannii	PICENG	P	52.74316104	C	2848.130696	seeds/m2	seed	seed trap	39.89035852	-105.91862	A	Plot 9	United States of America (the)	2987	stand	10	1970	2010	41	Buechling_2016	peer-reviewed	AHP	02/09/2020	Data online	NA	M00284
234	1	9	1	2001	Picea engelmannii	PICENG	P	29.06255813	C	2848.130696	seeds/m2	seed	seed trap	39.89035852	-105.91862	A	Plot 9	United States of America (the)	2987	stand	10	1970	2010	41	Buechling_2016	peer-reviewed	AHP	02/09/2020	Data online	NA	M00284
234	1	9	1	2002	Picea engelmannii	PICENG	P	843.8905767	C	2848.130696	seeds/m2	seed	seed trap	39.89035852	-105.91862	A	Plot 9	United States of America (the)	2987	stand	10	1970	2010	41	Buechling_2016	peer-reviewed	AHP	02/09/2020	Data online	NA	M00284
234	1	9	1	2003	Picea engelmannii	PICENG	P	291.7019723	C	2848.130696	seeds/m2	seed	seed trap	39.89035852	-105.91862	A	Plot 9	United States of America (the)	2987	stand	10	1970	2010	41	Buechling_2016	peer-reviewed	AHP	02/09/2020	Data online	NA	M00284
234	1	9	1	2004	Picea engelmannii	PICENG	P	125.9377519	C	2848.130696	seeds/m2	seed	seed trap	39.89035852	-105.91862	A	Plot 9	United States of America (the)	2987	stand	10	1970	2010	41	Buechling_2016	peer-reviewed	AHP	02/09/2020	Data online	NA	M00284
234	1	9	1	2005	Picea engelmannii	PICENG	P	11.84030146	C	2848.130696	seeds/m2	seed	seed trap	39.89035852	-105.91862	A	Plot 9	United States of America (the)	2987	stand	10	1970	2010	41	Buechling_2016	peer-reviewed	AHP	02/09/2020	Data online	NA	M00284
234	1	9	1	2006	Picea engelmannii	PICENG	P	2848.130696	C	2848.130696	seeds/m2	seed	seed trap	39.89035852	-105.91862	A	Plot 9	United States of America (the)	2987	stand	10	1970	2010	41	Buechling_2016	peer-reviewed	AHP	02/09/2020	Data online	NA	M00284
234	1	9	1	2007	Picea engelmannii	PICENG	P	118.4030146	C	2848.130696	seeds/m2	seed	seed trap	39.89035852	-105.91862	A	Plot 9	United States of America (the)	2987	stand	10	1970	2010	41	Buechling_2016	peer-reviewed	AHP	02/09/2020	Data online	NA	M00284
234	1	9	1	2008	Picea engelmannii	PICENG	P	612.4665027	C	2848.130696	seeds/m2	seed	seed trap	39.89035852	-105.91862	A	Plot 9	United States of America (the)	2987	stand	10	1970	2010	41	Buechling_2016	peer-reviewed	AHP	02/09/2020	Data online	NA	M00284
234	1	9	1	2009	Picea engelmannii	PICENG	P	36.59729542	C	2848.130696	seeds/m2	seed	seed trap	39.89035852	-105.91862	A	Plot 9	United States of America (the)	2987	stand	10	1970	2010	41	Buechling_2016	peer-reviewed	AHP	02/09/2020	Data online	NA	M00284
234	1	9	1	2010	Picea engelmannii	PICENG	P	161.4586563	C	2848.130696	seeds/m2	seed	seed trap	39.89035852	-105.91862	A	Plot 9	United States of America (the)	2987	stand	10	1970	2010	41	Buechling_2016	peer-reviewed	AHP	02/09/2020	Data online	NA	M00284
234	1	10	1	1970	Picea engelmannii	PICENG	P	54.89594313	C	1477.8849	seeds/m2	seed	seed trap	39.88960021	-105.9062121	A	Plot 10	United States of America (the)	2907	stand	10	1970	2010	41	Buechling_2016	peer-reviewed	AHP	02/09/2020	Data online	NA	M00284
234	1	10	1	1971	Picea engelmannii	PICENG	P	127.0141429	C	1477.8849	seeds/m2	seed	seed trap	39.88960021	-105.9062121	A	Plot 10	United States of America (the)	2907	stand	10	1970	2010	41	Buechling_2016	peer-reviewed	AHP	02/09/2020	Data online	NA	M00284
234	1	10	1	1972	Picea engelmannii	PICENG	P	125.9377519	C	1477.8849	seeds/m2	seed	seed trap	39.88960021	-105.9062121	A	Plot 10	United States of America (the)	2907	stand	10	1970	2010	41	Buechling_2016	peer-reviewed	AHP	02/09/2020	Data online	NA	M00284
234	1	10	1	1973	Picea engelmannii	PICENG	P	19.37503875	C	1477.8849	seeds/m2	seed	seed trap	39.88960021	-105.9062121	A	Plot 10	United States of America (the)	2907	stand	10	1970	2010	41	Buechling_2016	peer-reviewed	AHP	02/09/2020	Data online	NA	M00284
234	1	10	1	1974	Picea engelmannii	PICENG	P	74.27098188	C	1477.8849	seeds/m2	seed	seed trap	39.88960021	-105.9062121	A	Plot 10	United States of America (the)	2907	stand	10	1970	2010	41	Buechling_2016	peer-reviewed	AHP	02/09/2020	Data online	NA	M00284
234	1	10	1	1975	Picea engelmannii	PICENG	P	60.27789833	C	1477.8849	seeds/m2	seed	seed trap	39.88960021	-105.9062121	A	Plot 10	United States of America (the)	2907	stand	10	1970	2010	41	Buechling_2016	peer-reviewed	AHP	02/09/2020	Data online	NA	M00284
234	1	10	1	1976	Picea engelmannii	PICENG	P	7.534737292	C	1477.8849	seeds/m2	seed	seed trap	39.88960021	-105.9062121	A	Plot 10	United States of America (the)	2907	stand	10	1970	2010	41	Buechling_2016	peer-reviewed	AHP	02/09/2020	Data online	NA	M00284
234	1	10	1	1977	Picea engelmannii	PICENG	P	167.9170025	C	1477.8849	seeds/m2	seed	seed trap	39.88960021	-105.9062121	A	Plot 10	United States of America (the)	2907	stand	10	1970	2010	41	Buechling_2016	peer-reviewed	AHP	02/09/2020	Data online	NA	M00284
234	1	10	1	1978	Picea engelmannii	PICENG	P	52.74316104	C	1477.8849	seeds/m2	seed	seed trap	39.88960021	-105.9062121	A	Plot 10	United States of America (the)	2907	stand	10	1970	2010	41	Buechling_2016	peer-reviewed	AHP	02/09/2020	Data online	NA	M00284
234	1	10	1	1979	Picea engelmannii	PICENG	P	8.611128333	C	1477.8849	seeds/m2	seed	seed trap	39.88960021	-105.9062121	A	Plot 10	United States of America (the)	2907	stand	10	1970	2010	41	Buechling_2016	peer-reviewed	AHP	02/09/2020	Data online	NA	M00284
234	1	10	1	1980	Picea engelmannii	PICENG	P	83.95850125	C	1477.8849	seeds/m2	seed	seed trap	39.88960021	-105.9062121	A	Plot 10	United States of America (the)	2907	stand	10	1970	2010	41	Buechling_2016	peer-reviewed	AHP	02/09/2020	Data online	NA	M00284
234	1	10	1	1981	Picea engelmannii	PICENG	P	8.611128333	C	1477.8849	seeds/m2	seed	seed trap	39.88960021	-105.9062121	A	Plot 10	United States of America (the)	2907	stand	10	1970	2010	41	Buechling_2016	peer-reviewed	AHP	02/09/2020	Data online	NA	M00284
234	1	10	1	1982	Picea engelmannii	PICENG	P	9.687519375	C	1477.8849	seeds/m2	seed	seed trap	39.88960021	-105.9062121	A	Plot 10	United States of America (the)	2907	stand	10	1970	2010	41	Buechling_2016	peer-reviewed	AHP	02/09/2020	Data online	NA	M00284
234	1	10	1	1983	Picea engelmannii	PICENG	P	48.43759688	C	1477.8849	seeds/m2	seed	seed trap	39.88960021	-105.9062121	A	Plot 10	United States of America (the)	2907	stand	10	1970	2010	41	Buechling_2016	peer-reviewed	AHP	02/09/2020	Data online	NA	M00284
234	1	10	1	1984	Picea engelmannii	PICENG	P	7.534737292	C	1477.8849	seeds/m2	seed	seed trap	39.88960021	-105.9062121	A	Plot 10	United States of America (the)	2907	stand	10	1970	2010	41	Buechling_2016	peer-reviewed	AHP	02/09/2020	Data online	NA	M00284
234	1	10	1	1985	Picea engelmannii	PICENG	P	0	C	1477.8849	seeds/m2	seed	seed trap	39.88960021	-105.9062121	A	Plot 10	United States of America (the)	2907	stand	10	1970	2010	41	Buechling_2016	peer-reviewed	AHP	02/09/2020	Data online	NA	M00284
234	1	10	1	1986	Picea engelmannii	PICENG	P	53.81955208	C	1477.8849	seeds/m2	seed	seed trap	39.88960021	-105.9062121	A	Plot 10	United States of America (the)	2907	stand	10	1970	2010	41	Buechling_2016	peer-reviewed	AHP	02/09/2020	Data online	NA	M00284
234	1	10	1	1987	Picea engelmannii	PICENG	P	24.75699396	C	1477.8849	seeds/m2	seed	seed trap	39.88960021	-105.9062121	A	Plot 10	United States of America (the)	2907	stand	10	1970	2010	41	Buechling_2016	peer-reviewed	AHP	02/09/2020	Data online	NA	M00284
234	1	10	1	1988	Picea engelmannii	PICENG	P	308.924229	C	1477.8849	seeds/m2	seed	seed trap	39.88960021	-105.9062121	A	Plot 10	United States of America (the)	2907	stand	10	1970	2010	41	Buechling_2016	peer-reviewed	AHP	02/09/2020	Data online	NA	M00284
234	1	10	1	1989	Picea engelmannii	PICENG	P	31.21534021	C	1477.8849	seeds/m2	seed	seed trap	39.88960021	-105.9062121	A	Plot 10	United States of America (the)	2907	stand	10	1970	2010	41	Buechling_2016	peer-reviewed	AHP	02/09/2020	Data online	NA	M00284
234	1	10	1	1990	Picea engelmannii	PICENG	P	9.687519375	C	1477.8849	seeds/m2	seed	seed trap	39.88960021	-105.9062121	A	Plot 10	United States of America (the)	2907	stand	10	1970	2010	41	Buechling_2016	peer-reviewed	AHP	02/09/2020	Data online	NA	M00284
234	1	10	1	1991	Picea engelmannii	PICENG	P	163.6114383	C	1477.8849	seeds/m2	seed	seed trap	39.88960021	-105.9062121	A	Plot 10	United States of America (the)	2907	stand	10	1970	2010	41	Buechling_2016	peer-reviewed	AHP	02/09/2020	Data online	NA	M00284
234	1	10	1	1992	Picea engelmannii	PICENG	P	16.14586563	C	1477.8849	seeds/m2	seed	seed trap	39.88960021	-105.9062121	A	Plot 10	United States of America (the)	2907	stand	10	1970	2010	41	Buechling_2016	peer-reviewed	AHP	02/09/2020	Data online	NA	M00284
234	1	10	1	1993	Picea engelmannii	PICENG	P	111.9446683	C	1477.8849	seeds/m2	seed	seed trap	39.88960021	-105.9062121	A	Plot 10	United States of America (the)	2907	stand	10	1970	2010	41	Buechling_2016	peer-reviewed	AHP	02/09/2020	Data online	NA	M00284
234	1	10	1	1994	Picea engelmannii	PICENG	P	571.5636431	C	1477.8849	seeds/m2	seed	seed trap	39.88960021	-105.9062121	A	Plot 10	United States of America (the)	2907	stand	10	1970	2010	41	Buechling_2016	peer-reviewed	AHP	02/09/2020	Data online	NA	M00284
234	1	10	1	1995	Picea engelmannii	PICENG	P	73.19459083	C	1477.8849	seeds/m2	seed	seed trap	39.88960021	-105.9062121	A	Plot 10	United States of America (the)	2907	stand	10	1970	2010	41	Buechling_2016	peer-reviewed	AHP	02/09/2020	Data online	NA	M00284
234	1	10	1	1996	Picea engelmannii	PICENG	P	25.833385	C	1477.8849	seeds/m2	seed	seed trap	39.88960021	-105.9062121	A	Plot 10	United States of America (the)	2907	stand	10	1970	2010	41	Buechling_2016	peer-reviewed	AHP	02/09/2020	Data online	NA	M00284
234	1	10	1	1997	Picea engelmannii	PICENG	P	58.12511625	C	1477.8849	seeds/m2	seed	seed trap	39.88960021	-105.9062121	A	Plot 10	United States of America (the)	2907	stand	10	1970	2010	41	Buechling_2016	peer-reviewed	AHP	02/09/2020	Data online	NA	M00284
234	1	10	1	1998	Picea engelmannii	PICENG	P	116.2502325	C	1477.8849	seeds/m2	seed	seed trap	39.88960021	-105.9062121	A	Plot 10	United States of America (the)	2907	stand	10	1970	2010	41	Buechling_2016	peer-reviewed	AHP	02/09/2020	Data online	NA	M00284
234	1	10	1	1999	Picea engelmannii	PICENG	P	192.6739965	C	1477.8849	seeds/m2	seed	seed trap	39.88960021	-105.9062121	A	Plot 10	United States of America (the)	2907	stand	10	1970	2010	41	Buechling_2016	peer-reviewed	AHP	02/09/2020	Data online	NA	M00284
234	1	10	1	2000	Picea engelmannii	PICENG	P	24.75699396	C	1477.8849	seeds/m2	seed	seed trap	39.88960021	-105.9062121	A	Plot 10	United States of America (the)	2907	stand	10	1970	2010	41	Buechling_2016	peer-reviewed	AHP	02/09/2020	Data online	NA	M00284
234	1	10	1	2001	Picea engelmannii	PICENG	P	7.534737292	C	1477.8849	seeds/m2	seed	seed trap	39.88960021	-105.9062121	A	Plot 10	United States of America (the)	2907	stand	10	1970	2010	41	Buechling_2016	peer-reviewed	AHP	02/09/2020	Data online	NA	M00284
234	1	10	1	2002	Picea engelmannii	PICENG	P	331.5284408	C	1477.8849	seeds/m2	seed	seed trap	39.88960021	-105.9062121	A	Plot 10	United States of America (the)	2907	stand	10	1970	2010	41	Buechling_2016	peer-reviewed	AHP	02/09/2020	Data online	NA	M00284
234	1	10	1	2003	Picea engelmannii	PICENG	P	138.8544444	C	1477.8849	seeds/m2	seed	seed trap	39.88960021	-105.9062121	A	Plot 10	United States of America (the)	2907	stand	10	1970	2010	41	Buechling_2016	peer-reviewed	AHP	02/09/2020	Data online	NA	M00284
234	1	10	1	2004	Picea engelmannii	PICENG	P	54.89594313	C	1477.8849	seeds/m2	seed	seed trap	39.88960021	-105.9062121	A	Plot 10	United States of America (the)	2907	stand	10	1970	2010	41	Buechling_2016	peer-reviewed	AHP	02/09/2020	Data online	NA	M00284
234	1	10	1	2005	Picea engelmannii	PICENG	P	20.45142979	C	1477.8849	seeds/m2	seed	seed trap	39.88960021	-105.9062121	A	Plot 10	United States of America (the)	2907	stand	10	1970	2010	41	Buechling_2016	peer-reviewed	AHP	02/09/2020	Data online	NA	M00284
234	1	10	1	2006	Picea engelmannii	PICENG	P	1477.8849	C	1477.8849	seeds/m2	seed	seed trap	39.88960021	-105.9062121	A	Plot 10	United States of America (the)	2907	stand	10	1970	2010	41	Buechling_2016	peer-reviewed	AHP	02/09/2020	Data online	NA	M00284
234	1	10	1	2007	Picea engelmannii	PICENG	P	48.43759688	C	1477.8849	seeds/m2	seed	seed trap	39.88960021	-105.9062121	A	Plot 10	United States of America (the)	2907	stand	10	1970	2010	41	Buechling_2016	peer-reviewed	AHP	02/09/2020	Data online	NA	M00284
234	1	10	1	2008	Picea engelmannii	PICENG	P	235.6100391	C	1477.8849	seeds/m2	seed	seed trap	39.88960021	-105.9062121	A	Plot 10	United States of America (the)	2907	stand	10	1970	2010	41	Buechling_2016	peer-reviewed	AHP	02/09/2020	Data online	NA	M00284
234	1	10	1	2009	Picea engelmannii	PICENG	P	30.13894917	C	1477.8849	seeds/m2	seed	seed trap	39.88960021	-105.9062121	A	Plot 10	United States of America (the)	2907	stand	10	1970	2010	41	Buechling_2016	peer-reviewed	AHP	02/09/2020	Data online	NA	M00284
234	1	10	1	2010	Picea engelmannii	PICENG	P	68.88902667	C	1477.8849	seeds/m2	seed	seed trap	39.88960021	-105.9062121	A	Plot 10	United States of America (the)	2907	stand	10	1970	2010	41	Buechling_2016	peer-reviewed	AHP	02/09/2020	Data online	NA	M00284
234	1	11	1	1970	Picea engelmannii	PICENG	P	53.81955208	C	683.5083115	seeds/m2	seed	seed trap	39.88967071	-105.9029498	A	Plot 11	United States of America (the)	2887	stand	10	1970	2010	41	Buechling_2016	peer-reviewed	AHP	02/09/2020	Data online	NA	M00284
234	1	11	1	1971	Picea engelmannii	PICENG	P	152.8475279	C	683.5083115	seeds/m2	seed	seed trap	39.88967071	-105.9029498	A	Plot 11	United States of America (the)	2887	stand	10	1970	2010	41	Buechling_2016	peer-reviewed	AHP	02/09/2020	Data online	NA	M00284
234	1	11	1	1972	Picea engelmannii	PICENG	P	74.27098188	C	683.5083115	seeds/m2	seed	seed trap	39.88967071	-105.9029498	A	Plot 11	United States of America (the)	2887	stand	10	1970	2010	41	Buechling_2016	peer-reviewed	AHP	02/09/2020	Data online	NA	M00284
234	1	11	1	1973	Picea engelmannii	PICENG	P	31.21534021	C	683.5083115	seeds/m2	seed	seed trap	39.88967071	-105.9029498	A	Plot 11	United States of America (the)	2887	stand	10	1970	2010	41	Buechling_2016	peer-reviewed	AHP	02/09/2020	Data online	NA	M00284
234	1	11	1	1974	Picea engelmannii	PICENG	P	64.5834625	C	683.5083115	seeds/m2	seed	seed trap	39.88967071	-105.9029498	A	Plot 11	United States of America (the)	2887	stand	10	1970	2010	41	Buechling_2016	peer-reviewed	AHP	02/09/2020	Data online	NA	M00284
234	1	11	1	1975	Picea engelmannii	PICENG	P	38.7500775	C	683.5083115	seeds/m2	seed	seed trap	39.88967071	-105.9029498	A	Plot 11	United States of America (the)	2887	stand	10	1970	2010	41	Buechling_2016	peer-reviewed	AHP	02/09/2020	Data online	NA	M00284
234	1	11	1	1976	Picea engelmannii	PICENG	P	8.611128333	C	683.5083115	seeds/m2	seed	seed trap	39.88967071	-105.9029498	A	Plot 11	United States of America (the)	2887	stand	10	1970	2010	41	Buechling_2016	peer-reviewed	AHP	02/09/2020	Data online	NA	M00284
234	1	11	1	1977	Picea engelmannii	PICENG	P	89.34045646	C	683.5083115	seeds/m2	seed	seed trap	39.88967071	-105.9029498	A	Plot 11	United States of America (the)	2887	stand	10	1970	2010	41	Buechling_2016	peer-reviewed	AHP	02/09/2020	Data online	NA	M00284
234	1	11	1	1978	Picea engelmannii	PICENG	P	36.59729542	C	683.5083115	seeds/m2	seed	seed trap	39.88967071	-105.9029498	A	Plot 11	United States of America (the)	2887	stand	10	1970	2010	41	Buechling_2016	peer-reviewed	AHP	02/09/2020	Data online	NA	M00284
234	1	11	1	1979	Picea engelmannii	PICENG	P	3.229173125	C	683.5083115	seeds/m2	seed	seed trap	39.88967071	-105.9029498	A	Plot 11	United States of America (the)	2887	stand	10	1970	2010	41	Buechling_2016	peer-reviewed	AHP	02/09/2020	Data online	NA	M00284
234	1	11	1	1980	Picea engelmannii	PICENG	P	155.00031	C	683.5083115	seeds/m2	seed	seed trap	39.88967071	-105.9029498	A	Plot 11	United States of America (the)	2887	stand	10	1970	2010	41	Buechling_2016	peer-reviewed	AHP	02/09/2020	Data online	NA	M00284
234	1	11	1	1981	Picea engelmannii	PICENG	P	7.534737292	C	683.5083115	seeds/m2	seed	seed trap	39.88967071	-105.9029498	A	Plot 11	United States of America (the)	2887	stand	10	1970	2010	41	Buechling_2016	peer-reviewed	AHP	02/09/2020	Data online	NA	M00284
234	1	11	1	1982	Picea engelmannii	PICENG	P	11.84030146	C	683.5083115	seeds/m2	seed	seed trap	39.88967071	-105.9029498	A	Plot 11	United States of America (the)	2887	stand	10	1970	2010	41	Buechling_2016	peer-reviewed	AHP	02/09/2020	Data online	NA	M00284
234	1	11	1	1983	Picea engelmannii	PICENG	P	20.45142979	C	683.5083115	seeds/m2	seed	seed trap	39.88967071	-105.9029498	A	Plot 11	United States of America (the)	2887	stand	10	1970	2010	41	Buechling_2016	peer-reviewed	AHP	02/09/2020	Data online	NA	M00284
234	1	11	1	1984	Picea engelmannii	PICENG	P	5.381955208	C	683.5083115	seeds/m2	seed	seed trap	39.88967071	-105.9029498	A	Plot 11	United States of America (the)	2887	stand	10	1970	2010	41	Buechling_2016	peer-reviewed	AHP	02/09/2020	Data online	NA	M00284
234	1	11	1	1985	Picea engelmannii	PICENG	P	0	C	683.5083115	seeds/m2	seed	seed trap	39.88967071	-105.9029498	A	Plot 11	United States of America (the)	2887	stand	10	1970	2010	41	Buechling_2016	peer-reviewed	AHP	02/09/2020	Data online	NA	M00284
234	1	11	1	1986	Picea engelmannii	PICENG	P	31.21534021	C	683.5083115	seeds/m2	seed	seed trap	39.88967071	-105.9029498	A	Plot 11	United States of America (the)	2887	stand	10	1970	2010	41	Buechling_2016	peer-reviewed	AHP	02/09/2020	Data online	NA	M00284
234	1	11	1	1987	Picea engelmannii	PICENG	P	19.37503875	C	683.5083115	seeds/m2	seed	seed trap	39.88967071	-105.9029498	A	Plot 11	United States of America (the)	2887	stand	10	1970	2010	41	Buechling_2016	peer-reviewed	AHP	02/09/2020	Data online	NA	M00284
234	1	11	1	1988	Picea engelmannii	PICENG	P	273.4033246	C	683.5083115	seeds/m2	seed	seed trap	39.88967071	-105.9029498	A	Plot 11	United States of America (the)	2887	stand	10	1970	2010	41	Buechling_2016	peer-reviewed	AHP	02/09/2020	Data online	NA	M00284
234	1	11	1	1989	Picea engelmannii	PICENG	P	25.833385	C	683.5083115	seeds/m2	seed	seed trap	39.88967071	-105.9029498	A	Plot 11	United States of America (the)	2887	stand	10	1970	2010	41	Buechling_2016	peer-reviewed	AHP	02/09/2020	Data online	NA	M00284
234	1	11	1	1990	Picea engelmannii	PICENG	P	8.611128333	C	683.5083115	seeds/m2	seed	seed trap	39.88967071	-105.9029498	A	Plot 11	United States of America (the)	2887	stand	10	1970	2010	41	Buechling_2016	peer-reviewed	AHP	02/09/2020	Data online	NA	M00284
234	1	11	1	1991	Picea engelmannii	PICENG	P	132.3960981	C	683.5083115	seeds/m2	seed	seed trap	39.88967071	-105.9029498	A	Plot 11	United States of America (the)	2887	stand	10	1970	2010	41	Buechling_2016	peer-reviewed	AHP	02/09/2020	Data online	NA	M00284
234	1	11	1	1992	Picea engelmannii	PICENG	P	15.06947458	C	683.5083115	seeds/m2	seed	seed trap	39.88967071	-105.9029498	A	Plot 11	United States of America (the)	2887	stand	10	1970	2010	41	Buechling_2016	peer-reviewed	AHP	02/09/2020	Data online	NA	M00284
234	1	11	1	1993	Picea engelmannii	PICENG	P	51.66677	C	683.5083115	seeds/m2	seed	seed trap	39.88967071	-105.9029498	A	Plot 11	United States of America (the)	2887	stand	10	1970	2010	41	Buechling_2016	peer-reviewed	AHP	02/09/2020	Data online	NA	M00284
234	1	11	1	1994	Picea engelmannii	PICENG	P	683.5083115	C	683.5083115	seeds/m2	seed	seed trap	39.88967071	-105.9029498	A	Plot 11	United States of America (the)	2887	stand	10	1970	2010	41	Buechling_2016	peer-reviewed	AHP	02/09/2020	Data online	NA	M00284
234	1	11	1	1995	Picea engelmannii	PICENG	P	75.34737292	C	683.5083115	seeds/m2	seed	seed trap	39.88967071	-105.9029498	A	Plot 11	United States of America (the)	2887	stand	10	1970	2010	41	Buechling_2016	peer-reviewed	AHP	02/09/2020	Data online	NA	M00284
234	1	11	1	1996	Picea engelmannii	PICENG	P	31.21534021	C	683.5083115	seeds/m2	seed	seed trap	39.88967071	-105.9029498	A	Plot 11	United States of America (the)	2887	stand	10	1970	2010	41	Buechling_2016	peer-reviewed	AHP	02/09/2020	Data online	NA	M00284
234	1	11	1	1997	Picea engelmannii	PICENG	P	113.0210594	C	683.5083115	seeds/m2	seed	seed trap	39.88967071	-105.9029498	A	Plot 11	United States of America (the)	2887	stand	10	1970	2010	41	Buechling_2016	peer-reviewed	AHP	02/09/2020	Data online	NA	M00284
234	1	11	1	1998	Picea engelmannii	PICENG	P	81.80571917	C	683.5083115	seeds/m2	seed	seed trap	39.88967071	-105.9029498	A	Plot 11	United States of America (the)	2887	stand	10	1970	2010	41	Buechling_2016	peer-reviewed	AHP	02/09/2020	Data online	NA	M00284
234	1	11	1	1999	Picea engelmannii	PICENG	P	97.95158479	C	683.5083115	seeds/m2	seed	seed trap	39.88967071	-105.9029498	A	Plot 11	United States of America (the)	2887	stand	10	1970	2010	41	Buechling_2016	peer-reviewed	AHP	02/09/2020	Data online	NA	M00284
234	1	11	1	2000	Picea engelmannii	PICENG	P	16.14586563	C	683.5083115	seeds/m2	seed	seed trap	39.88967071	-105.9029498	A	Plot 11	United States of America (the)	2887	stand	10	1970	2010	41	Buechling_2016	peer-reviewed	AHP	02/09/2020	Data online	NA	M00284
234	1	11	1	2001	Picea engelmannii	PICENG	P	8.611128333	C	683.5083115	seeds/m2	seed	seed trap	39.88967071	-105.9029498	A	Plot 11	United States of America (the)	2887	stand	10	1970	2010	41	Buechling_2016	peer-reviewed	AHP	02/09/2020	Data online	NA	M00284
234	1	11	1	2002	Picea engelmannii	PICENG	P	228.1949008	C	683.5083115	seeds/m2	seed	seed trap	39.88967071	-105.9029498	A	Plot 11	United States of America (the)	2887	stand	10	1970	2010	41	Buechling_2016	peer-reviewed	AHP	02/09/2020	Data online	NA	M00284
234	1	11	1	2003	Picea engelmannii	PICENG	P	94.72241167	C	683.5083115	seeds/m2	seed	seed trap	39.88967071	-105.9029498	A	Plot 11	United States of America (the)	2887	stand	10	1970	2010	41	Buechling_2016	peer-reviewed	AHP	02/09/2020	Data online	NA	M00284
234	1	11	1	2004	Picea engelmannii	PICENG	P	27.98616708	C	683.5083115	seeds/m2	seed	seed trap	39.88967071	-105.9029498	A	Plot 11	United States of America (the)	2887	stand	10	1970	2010	41	Buechling_2016	peer-reviewed	AHP	02/09/2020	Data online	NA	M00284
234	1	11	1	2005	Picea engelmannii	PICENG	P	15.06947458	C	683.5083115	seeds/m2	seed	seed trap	39.88967071	-105.9029498	A	Plot 11	United States of America (the)	2887	stand	10	1970	2010	41	Buechling_2016	peer-reviewed	AHP	02/09/2020	Data online	NA	M00284
234	1	11	1	2006	Picea engelmannii	PICENG	P	490.355919	C	683.5083115	seeds/m2	seed	seed trap	39.88967071	-105.9029498	A	Plot 11	United States of America (the)	2887	stand	10	1970	2010	41	Buechling_2016	peer-reviewed	AHP	02/09/2020	Data online	NA	M00284
234	1	11	1	2007	Picea engelmannii	PICENG	P	18.29864771	C	683.5083115	seeds/m2	seed	seed trap	39.88967071	-105.9029498	A	Plot 11	United States of America (the)	2887	stand	10	1970	2010	41	Buechling_2016	peer-reviewed	AHP	02/09/2020	Data online	NA	M00284
234	1	11	1	2008	Picea engelmannii	PICENG	P	82.88211021	C	683.5083115	seeds/m2	seed	seed trap	39.88967071	-105.9029498	A	Plot 11	United States of America (the)	2887	stand	10	1970	2010	41	Buechling_2016	peer-reviewed	AHP	02/09/2020	Data online	NA	M00284
234	1	11	1	2009	Picea engelmannii	PICENG	P	16.74386065	C	683.5083115	seeds/m2	seed	seed trap	39.88967071	-105.9029498	A	Plot 11	United States of America (the)	2887	stand	10	1970	2010	41	Buechling_2016	peer-reviewed	AHP	02/09/2020	Data online	NA	M00284
234	1	11	1	2010	Picea engelmannii	PICENG	P	30.13894917	C	683.5083115	seeds/m2	seed	seed trap	39.88967071	-105.9029498	A	Plot 11	United States of America (the)	2887	stand	10	1970	2010	41	Buechling_2016	peer-reviewed	AHP	02/09/2020	Data online	NA	M00284
234	1	12	1	1970	Picea engelmannii	PICENG	P	146.3891817	C	1064.55074	seeds/m2	seed	seed trap	39.83020289	-105.9239299	A	Plot 12	United States of America (the)	3038	stand	10	1970	2010	41	Buechling_2016	peer-reviewed	AHP	02/09/2020	Data online	NA	M00284
234	1	12	1	1971	Picea engelmannii	PICENG	P	91.49323854	C	1064.55074	seeds/m2	seed	seed trap	39.83020289	-105.9239299	A	Plot 12	United States of America (the)	3038	stand	10	1970	2010	41	Buechling_2016	peer-reviewed	AHP	02/09/2020	Data online	NA	M00284
234	1	12	1	1972	Picea engelmannii	PICENG	P	205.590689	C	1064.55074	seeds/m2	seed	seed trap	39.83020289	-105.9239299	A	Plot 12	United States of America (the)	3038	stand	10	1970	2010	41	Buechling_2016	peer-reviewed	AHP	02/09/2020	Data online	NA	M00284
234	1	12	1	1973	Picea engelmannii	PICENG	P	31.21534021	C	1064.55074	seeds/m2	seed	seed trap	39.83020289	-105.9239299	A	Plot 12	United States of America (the)	3038	stand	10	1970	2010	41	Buechling_2016	peer-reviewed	AHP	02/09/2020	Data online	NA	M00284
234	1	12	1	1974	Picea engelmannii	PICENG	P	79.65293708	C	1064.55074	seeds/m2	seed	seed trap	39.83020289	-105.9239299	A	Plot 12	United States of America (the)	3038	stand	10	1970	2010	41	Buechling_2016	peer-reviewed	AHP	02/09/2020	Data online	NA	M00284
234	1	12	1	1975	Picea engelmannii	PICENG	P	88.26406542	C	1064.55074	seeds/m2	seed	seed trap	39.83020289	-105.9239299	A	Plot 12	United States of America (the)	3038	stand	10	1970	2010	41	Buechling_2016	peer-reviewed	AHP	02/09/2020	Data online	NA	M00284
234	1	12	1	1976	Picea engelmannii	PICENG	P	18.29864771	C	1064.55074	seeds/m2	seed	seed trap	39.83020289	-105.9239299	A	Plot 12	United States of America (the)	3038	stand	10	1970	2010	41	Buechling_2016	peer-reviewed	AHP	02/09/2020	Data online	NA	M00284
234	1	12	1	1977	Picea engelmannii	PICENG	P	277.7088888	C	1064.55074	seeds/m2	seed	seed trap	39.83020289	-105.9239299	A	Plot 12	United States of America (the)	3038	stand	10	1970	2010	41	Buechling_2016	peer-reviewed	AHP	02/09/2020	Data online	NA	M00284
234	1	12	1	1978	Picea engelmannii	PICENG	P	33.36812229	C	1064.55074	seeds/m2	seed	seed trap	39.83020289	-105.9239299	A	Plot 12	United States of America (the)	3038	stand	10	1970	2010	41	Buechling_2016	peer-reviewed	AHP	02/09/2020	Data online	NA	M00284
234	1	12	1	1979	Picea engelmannii	PICENG	P	17.22225667	C	1064.55074	seeds/m2	seed	seed trap	39.83020289	-105.9239299	A	Plot 12	United States of America (the)	3038	stand	10	1970	2010	41	Buechling_2016	peer-reviewed	AHP	02/09/2020	Data online	NA	M00284
234	1	12	1	1980	Picea engelmannii	PICENG	P	90.4168475	C	1064.55074	seeds/m2	seed	seed trap	39.83020289	-105.9239299	A	Plot 12	United States of America (the)	3038	stand	10	1970	2010	41	Buechling_2016	peer-reviewed	AHP	02/09/2020	Data online	NA	M00284
234	1	12	1	1981	Picea engelmannii	PICENG	P	16.14586563	C	1064.55074	seeds/m2	seed	seed trap	39.83020289	-105.9239299	A	Plot 12	United States of America (the)	3038	stand	10	1970	2010	41	Buechling_2016	peer-reviewed	AHP	02/09/2020	Data online	NA	M00284
234	1	12	1	1982	Picea engelmannii	PICENG	P	9.687519375	C	1064.55074	seeds/m2	seed	seed trap	39.83020289	-105.9239299	A	Plot 12	United States of America (the)	3038	stand	10	1970	2010	41	Buechling_2016	peer-reviewed	AHP	02/09/2020	Data online	NA	M00284
234	1	12	1	1983	Picea engelmannii	PICENG	P	17.22225667	C	1064.55074	seeds/m2	seed	seed trap	39.83020289	-105.9239299	A	Plot 12	United States of America (the)	3038	stand	10	1970	2010	41	Buechling_2016	peer-reviewed	AHP	02/09/2020	Data online	NA	M00284
234	1	12	1	1984	Picea engelmannii	PICENG	P	10.76391042	C	1064.55074	seeds/m2	seed	seed trap	39.83020289	-105.9239299	A	Plot 12	United States of America (the)	3038	stand	10	1970	2010	41	Buechling_2016	peer-reviewed	AHP	02/09/2020	Data online	NA	M00284
234	1	12	1	1985	Picea engelmannii	PICENG	P	1.076391042	C	1064.55074	seeds/m2	seed	seed trap	39.83020289	-105.9239299	A	Plot 12	United States of America (the)	3038	stand	10	1970	2010	41	Buechling_2016	peer-reviewed	AHP	02/09/2020	Data online	NA	M00284
234	1	12	1	1986	Picea engelmannii	PICENG	P	61.35428938	C	1064.55074	seeds/m2	seed	seed trap	39.83020289	-105.9239299	A	Plot 12	United States of America (the)	3038	stand	10	1970	2010	41	Buechling_2016	peer-reviewed	AHP	02/09/2020	Data online	NA	M00284
234	1	12	1	1987	Picea engelmannii	PICENG	P	6.45834625	C	1064.55074	seeds/m2	seed	seed trap	39.83020289	-105.9239299	A	Plot 12	United States of America (the)	3038	stand	10	1970	2010	41	Buechling_2016	peer-reviewed	AHP	02/09/2020	Data online	NA	M00284
234	1	12	1	1988	Picea engelmannii	PICENG	P	129.166925	C	1064.55074	seeds/m2	seed	seed trap	39.83020289	-105.9239299	A	Plot 12	United States of America (the)	3038	stand	10	1970	2010	41	Buechling_2016	peer-reviewed	AHP	02/09/2020	Data online	NA	M00284
234	1	12	1	1989	Picea engelmannii	PICENG	P	21.52782083	C	1064.55074	seeds/m2	seed	seed trap	39.83020289	-105.9239299	A	Plot 12	United States of America (the)	3038	stand	10	1970	2010	41	Buechling_2016	peer-reviewed	AHP	02/09/2020	Data online	NA	M00284
234	1	12	1	1990	Picea engelmannii	PICENG	P	11.84030146	C	1064.55074	seeds/m2	seed	seed trap	39.83020289	-105.9239299	A	Plot 12	United States of America (the)	3038	stand	10	1970	2010	41	Buechling_2016	peer-reviewed	AHP	02/09/2020	Data online	NA	M00284
234	1	12	1	1991	Picea engelmannii	PICENG	P	293.8547544	C	1064.55074	seeds/m2	seed	seed trap	39.83020289	-105.9239299	A	Plot 12	United States of America (the)	3038	stand	10	1970	2010	41	Buechling_2016	peer-reviewed	AHP	02/09/2020	Data online	NA	M00284
234	1	12	1	1992	Picea engelmannii	PICENG	P	23.68060292	C	1064.55074	seeds/m2	seed	seed trap	39.83020289	-105.9239299	A	Plot 12	United States of America (the)	3038	stand	10	1970	2010	41	Buechling_2016	peer-reviewed	AHP	02/09/2020	Data online	NA	M00284
234	1	12	1	1993	Picea engelmannii	PICENG	P	57.04872521	C	1064.55074	seeds/m2	seed	seed trap	39.83020289	-105.9239299	A	Plot 12	United States of America (the)	3038	stand	10	1970	2010	41	Buechling_2016	peer-reviewed	AHP	02/09/2020	Data online	NA	M00284
234	1	12	1	1994	Picea engelmannii	PICENG	P	312.1534021	C	1064.55074	seeds/m2	seed	seed trap	39.83020289	-105.9239299	A	Plot 12	United States of America (the)	3038	stand	10	1970	2010	41	Buechling_2016	peer-reviewed	AHP	02/09/2020	Data online	NA	M00284
234	1	12	1	1995	Picea engelmannii	PICENG	P	51.66677	C	1064.55074	seeds/m2	seed	seed trap	39.83020289	-105.9239299	A	Plot 12	United States of America (the)	3038	stand	10	1970	2010	41	Buechling_2016	peer-reviewed	AHP	02/09/2020	Data online	NA	M00284
234	1	12	1	1996	Picea engelmannii	PICENG	P	13.99308354	C	1064.55074	seeds/m2	seed	seed trap	39.83020289	-105.9239299	A	Plot 12	United States of America (the)	3038	stand	10	1970	2010	41	Buechling_2016	peer-reviewed	AHP	02/09/2020	Data online	NA	M00284
234	1	12	1	1997	Picea engelmannii	PICENG	P	101.1807579	C	1064.55074	seeds/m2	seed	seed trap	39.83020289	-105.9239299	A	Plot 12	United States of America (the)	3038	stand	10	1970	2010	41	Buechling_2016	peer-reviewed	AHP	02/09/2020	Data online	NA	M00284
234	1	12	1	1998	Picea engelmannii	PICENG	P	111.9446683	C	1064.55074	seeds/m2	seed	seed trap	39.83020289	-105.9239299	A	Plot 12	United States of America (the)	3038	stand	10	1970	2010	41	Buechling_2016	peer-reviewed	AHP	02/09/2020	Data online	NA	M00284
234	1	12	1	1999	Picea engelmannii	PICENG	P	182.9864771	C	1064.55074	seeds/m2	seed	seed trap	39.83020289	-105.9239299	A	Plot 12	United States of America (the)	3038	stand	10	1970	2010	41	Buechling_2016	peer-reviewed	AHP	02/09/2020	Data online	NA	M00284
234	1	12	1	2000	Picea engelmannii	PICENG	P	34.44451333	C	1064.55074	seeds/m2	seed	seed trap	39.83020289	-105.9239299	A	Plot 12	United States of America (the)	3038	stand	10	1970	2010	41	Buechling_2016	peer-reviewed	AHP	02/09/2020	Data online	NA	M00284
234	1	12	1	2001	Picea engelmannii	PICENG	P	15.06947458	C	1064.55074	seeds/m2	seed	seed trap	39.83020289	-105.9239299	A	Plot 12	United States of America (the)	3038	stand	10	1970	2010	41	Buechling_2016	peer-reviewed	AHP	02/09/2020	Data online	NA	M00284
234	1	12	1	2002	Picea engelmannii	PICENG	P	137.7780533	C	1064.55074	seeds/m2	seed	seed trap	39.83020289	-105.9239299	A	Plot 12	United States of America (the)	3038	stand	10	1970	2010	41	Buechling_2016	peer-reviewed	AHP	02/09/2020	Data online	NA	M00284
234	1	12	1	2003	Picea engelmannii	PICENG	P	1064.55074	C	1064.55074	seeds/m2	seed	seed trap	39.83020289	-105.9239299	A	Plot 12	United States of America (the)	3038	stand	10	1970	2010	41	Buechling_2016	peer-reviewed	AHP	02/09/2020	Data online	NA	M00284
234	1	12	1	2004	Picea engelmannii	PICENG	P	199.1323427	C	1064.55074	seeds/m2	seed	seed trap	39.83020289	-105.9239299	A	Plot 12	United States of America (the)	3038	stand	10	1970	2010	41	Buechling_2016	peer-reviewed	AHP	02/09/2020	Data online	NA	M00284
234	1	12	1	2005	Picea engelmannii	PICENG	P	29.06255813	C	1064.55074	seeds/m2	seed	seed trap	39.83020289	-105.9239299	A	Plot 12	United States of America (the)	3038	stand	10	1970	2010	41	Buechling_2016	peer-reviewed	AHP	02/09/2020	Data online	NA	M00284
234	1	12	1	2006	Picea engelmannii	PICENG	P	1060.245176	C	1064.55074	seeds/m2	seed	seed trap	39.83020289	-105.9239299	A	Plot 12	United States of America (the)	3038	stand	10	1970	2010	41	Buechling_2016	peer-reviewed	AHP	02/09/2020	Data online	NA	M00284
234	1	12	1	2007	Picea engelmannii	PICENG	P	79.65293708	C	1064.55074	seeds/m2	seed	seed trap	39.83020289	-105.9239299	A	Plot 12	United States of America (the)	3038	stand	10	1970	2010	41	Buechling_2016	peer-reviewed	AHP	02/09/2020	Data online	NA	M00284
234	1	12	1	2008	Picea engelmannii	PICENG	P	151.7711369	C	1064.55074	seeds/m2	seed	seed trap	39.83020289	-105.9239299	A	Plot 12	United States of America (the)	3038	stand	10	1970	2010	41	Buechling_2016	peer-reviewed	AHP	02/09/2020	Data online	NA	M00284
234	1	12	1	2009	Picea engelmannii	PICENG	P	16.74386065	C	1064.55074	seeds/m2	seed	seed trap	39.83020289	-105.9239299	A	Plot 12	United States of America (the)	3038	stand	10	1970	2010	41	Buechling_2016	peer-reviewed	AHP	02/09/2020	Data online	NA	M00284
234	1	12	1	2010	Picea engelmannii	PICENG	P	49.51398792	C	1064.55074	seeds/m2	seed	seed trap	39.83020289	-105.9239299	A	Plot 12	United States of America (the)	3038	stand	10	1970	2010	41	Buechling_2016	peer-reviewed	AHP	02/09/2020	Data online	NA	M00284
234	1	13	1	1970	Picea engelmannii	PICENG	P	94.72241167	C	2726.498509	seeds/m2	seed	seed trap	39.88553613	-105.877002	A	Plot 13	United States of America (the)	2918	stand	10	1970	2010	41	Buechling_2016	peer-reviewed	AHP	02/09/2020	Data online	NA	M00284
234	1	13	1	1971	Picea engelmannii	PICENG	P	541.424694	C	2726.498509	seeds/m2	seed	seed trap	39.88553613	-105.877002	A	Plot 13	United States of America (the)	2918	stand	10	1970	2010	41	Buechling_2016	peer-reviewed	AHP	02/09/2020	Data online	NA	M00284
234	1	13	1	1972	Picea engelmannii	PICENG	P	606.0081565	C	2726.498509	seeds/m2	seed	seed trap	39.88553613	-105.877002	A	Plot 13	United States of America (the)	2918	stand	10	1970	2010	41	Buechling_2016	peer-reviewed	AHP	02/09/2020	Data online	NA	M00284
234	1	13	1	1973	Picea engelmannii	PICENG	P	45.20842375	C	2726.498509	seeds/m2	seed	seed trap	39.88553613	-105.877002	A	Plot 13	United States of America (the)	2918	stand	10	1970	2010	41	Buechling_2016	peer-reviewed	AHP	02/09/2020	Data online	NA	M00284
234	1	13	1	1974	Picea engelmannii	PICENG	P	222.8129456	C	2726.498509	seeds/m2	seed	seed trap	39.88553613	-105.877002	A	Plot 13	United States of America (the)	2918	stand	10	1970	2010	41	Buechling_2016	peer-reviewed	AHP	02/09/2020	Data online	NA	M00284
234	1	13	1	1975	Picea engelmannii	PICENG	P	120.5557967	C	2726.498509	seeds/m2	seed	seed trap	39.88553613	-105.877002	A	Plot 13	United States of America (the)	2918	stand	10	1970	2010	41	Buechling_2016	peer-reviewed	AHP	02/09/2020	Data online	NA	M00284
234	1	13	1	1976	Picea engelmannii	PICENG	P	10.76391042	C	2726.498509	seeds/m2	seed	seed trap	39.88553613	-105.877002	A	Plot 13	United States of America (the)	2918	stand	10	1970	2010	41	Buechling_2016	peer-reviewed	AHP	02/09/2020	Data online	NA	M00284
234	1	13	1	1977	Picea engelmannii	PICENG	P	703.9597413	C	2726.498509	seeds/m2	seed	seed trap	39.88553613	-105.877002	A	Plot 13	United States of America (the)	2918	stand	10	1970	2010	41	Buechling_2016	peer-reviewed	AHP	02/09/2020	Data online	NA	M00284
234	1	13	1	1978	Picea engelmannii	PICENG	P	148.5419638	C	2726.498509	seeds/m2	seed	seed trap	39.88553613	-105.877002	A	Plot 13	United States of America (the)	2918	stand	10	1970	2010	41	Buechling_2016	peer-reviewed	AHP	02/09/2020	Data online	NA	M00284
234	1	13	1	1979	Picea engelmannii	PICENG	P	35.52090438	C	2726.498509	seeds/m2	seed	seed trap	39.88553613	-105.877002	A	Plot 13	United States of America (the)	2918	stand	10	1970	2010	41	Buechling_2016	peer-reviewed	AHP	02/09/2020	Data online	NA	M00284
234	1	13	1	1980	Picea engelmannii	PICENG	P	725.4875621	C	2726.498509	seeds/m2	seed	seed trap	39.88553613	-105.877002	A	Plot 13	United States of America (the)	2918	stand	10	1970	2010	41	Buechling_2016	peer-reviewed	AHP	02/09/2020	Data online	NA	M00284
234	1	13	1	1981	Picea engelmannii	PICENG	P	44.13203271	C	2726.498509	seeds/m2	seed	seed trap	39.88553613	-105.877002	A	Plot 13	United States of America (the)	2918	stand	10	1970	2010	41	Buechling_2016	peer-reviewed	AHP	02/09/2020	Data online	NA	M00284
234	1	13	1	1982	Picea engelmannii	PICENG	P	19.37503875	C	2726.498509	seeds/m2	seed	seed trap	39.88553613	-105.877002	A	Plot 13	United States of America (the)	2918	stand	10	1970	2010	41	Buechling_2016	peer-reviewed	AHP	02/09/2020	Data online	NA	M00284
234	1	13	1	1983	Picea engelmannii	PICENG	P	123.7849698	C	2726.498509	seeds/m2	seed	seed trap	39.88553613	-105.877002	A	Plot 13	United States of America (the)	2918	stand	10	1970	2010	41	Buechling_2016	peer-reviewed	AHP	02/09/2020	Data online	NA	M00284
234	1	13	1	1984	Picea engelmannii	PICENG	P	6.45834625	C	2726.498509	seeds/m2	seed	seed trap	39.88553613	-105.877002	A	Plot 13	United States of America (the)	2918	stand	10	1970	2010	41	Buechling_2016	peer-reviewed	AHP	02/09/2020	Data online	NA	M00284
234	1	13	1	1985	Picea engelmannii	PICENG	P	22.60421188	C	2726.498509	seeds/m2	seed	seed trap	39.88553613	-105.877002	A	Plot 13	United States of America (the)	2918	stand	10	1970	2010	41	Buechling_2016	peer-reviewed	AHP	02/09/2020	Data online	NA	M00284
234	1	13	1	1986	Picea engelmannii	PICENG	P	223.8893367	C	2726.498509	seeds/m2	seed	seed trap	39.88553613	-105.877002	A	Plot 13	United States of America (the)	2918	stand	10	1970	2010	41	Buechling_2016	peer-reviewed	AHP	02/09/2020	Data online	NA	M00284
234	1	13	1	1987	Picea engelmannii	PICENG	P	34.44451333	C	2726.498509	seeds/m2	seed	seed trap	39.88553613	-105.877002	A	Plot 13	United States of America (the)	2918	stand	10	1970	2010	41	Buechling_2016	peer-reviewed	AHP	02/09/2020	Data online	NA	M00284
234	1	13	1	1988	Picea engelmannii	PICENG	P	672.744401	C	2726.498509	seeds/m2	seed	seed trap	39.88553613	-105.877002	A	Plot 13	United States of America (the)	2918	stand	10	1970	2010	41	Buechling_2016	peer-reviewed	AHP	02/09/2020	Data online	NA	M00284
234	1	13	1	1989	Picea engelmannii	PICENG	P	74.27098188	C	2726.498509	seeds/m2	seed	seed trap	39.88553613	-105.877002	A	Plot 13	United States of America (the)	2918	stand	10	1970	2010	41	Buechling_2016	peer-reviewed	AHP	02/09/2020	Data online	NA	M00284
234	1	13	1	1990	Picea engelmannii	PICENG	P	127.0141429	C	2726.498509	seeds/m2	seed	seed trap	39.88553613	-105.877002	A	Plot 13	United States of America (the)	2918	stand	10	1970	2010	41	Buechling_2016	peer-reviewed	AHP	02/09/2020	Data online	NA	M00284
234	1	13	1	1991	Picea engelmannii	PICENG	P	506.9801806	C	2726.498509	seeds/m2	seed	seed trap	39.88553613	-105.877002	A	Plot 13	United States of America (the)	2918	stand	10	1970	2010	41	Buechling_2016	peer-reviewed	AHP	02/09/2020	Data online	NA	M00284
234	1	13	1	1992	Picea engelmannii	PICENG	P	85.03489229	C	2726.498509	seeds/m2	seed	seed trap	39.88553613	-105.877002	A	Plot 13	United States of America (the)	2918	stand	10	1970	2010	41	Buechling_2016	peer-reviewed	AHP	02/09/2020	Data online	NA	M00284
234	1	13	1	1993	Picea engelmannii	PICENG	P	280.9380619	C	2726.498509	seeds/m2	seed	seed trap	39.88553613	-105.877002	A	Plot 13	United States of America (the)	2918	stand	10	1970	2010	41	Buechling_2016	peer-reviewed	AHP	02/09/2020	Data online	NA	M00284
234	1	13	1	1994	Picea engelmannii	PICENG	P	1921.358009	C	2726.498509	seeds/m2	seed	seed trap	39.88553613	-105.877002	A	Plot 13	United States of America (the)	2918	stand	10	1970	2010	41	Buechling_2016	peer-reviewed	AHP	02/09/2020	Data online	NA	M00284
234	1	13	1	1995	Picea engelmannii	PICENG	P	153.923919	C	2726.498509	seeds/m2	seed	seed trap	39.88553613	-105.877002	A	Plot 13	United States of America (the)	2918	stand	10	1970	2010	41	Buechling_2016	peer-reviewed	AHP	02/09/2020	Data online	NA	M00284
234	1	13	1	1996	Picea engelmannii	PICENG	P	124.8613608	C	2726.498509	seeds/m2	seed	seed trap	39.88553613	-105.877002	A	Plot 13	United States of America (the)	2918	stand	10	1970	2010	41	Buechling_2016	peer-reviewed	AHP	02/09/2020	Data online	NA	M00284
234	1	13	1	1997	Picea engelmannii	PICENG	P	227.1185098	C	2726.498509	seeds/m2	seed	seed trap	39.88553613	-105.877002	A	Plot 13	United States of America (the)	2918	stand	10	1970	2010	41	Buechling_2016	peer-reviewed	AHP	02/09/2020	Data online	NA	M00284
234	1	13	1	1998	Picea engelmannii	PICENG	P	305.6950558	C	2726.498509	seeds/m2	seed	seed trap	39.88553613	-105.877002	A	Plot 13	United States of America (the)	2918	stand	10	1970	2010	41	Buechling_2016	peer-reviewed	AHP	02/09/2020	Data online	NA	M00284
234	1	13	1	1999	Picea engelmannii	PICENG	P	671.66801	C	2726.498509	seeds/m2	seed	seed trap	39.88553613	-105.877002	A	Plot 13	United States of America (the)	2918	stand	10	1970	2010	41	Buechling_2016	peer-reviewed	AHP	02/09/2020	Data online	NA	M00284
234	1	13	1	2000	Picea engelmannii	PICENG	P	78.57654604	C	2726.498509	seeds/m2	seed	seed trap	39.88553613	-105.877002	A	Plot 13	United States of America (the)	2918	stand	10	1970	2010	41	Buechling_2016	peer-reviewed	AHP	02/09/2020	Data online	NA	M00284
234	1	13	1	2001	Picea engelmannii	PICENG	P	20.45142979	C	2726.498509	seeds/m2	seed	seed trap	39.88553613	-105.877002	A	Plot 13	United States of America (the)	2918	stand	10	1970	2010	41	Buechling_2016	peer-reviewed	AHP	02/09/2020	Data online	NA	M00284
234	1	13	1	2002	Picea engelmannii	PICENG	P	1594.135133	C	2726.498509	seeds/m2	seed	seed trap	39.88553613	-105.877002	A	Plot 13	United States of America (the)	2918	stand	10	1970	2010	41	Buechling_2016	peer-reviewed	AHP	02/09/2020	Data online	NA	M00284
234	1	13	1	2003	Picea engelmannii	PICENG	P	475.7648404	C	2726.498509	seeds/m2	seed	seed trap	39.88553613	-105.877002	A	Plot 13	United States of America (the)	2918	stand	10	1970	2010	41	Buechling_2016	peer-reviewed	AHP	02/09/2020	Data online	NA	M00284
234	1	13	1	2004	Picea engelmannii	PICENG	P	120.5557967	C	2726.498509	seeds/m2	seed	seed trap	39.88553613	-105.877002	A	Plot 13	United States of America (the)	2918	stand	10	1970	2010	41	Buechling_2016	peer-reviewed	AHP	02/09/2020	Data online	NA	M00284
234	1	13	1	2005	Picea engelmannii	PICENG	P	6.45834625	C	2726.498509	seeds/m2	seed	seed trap	39.88553613	-105.877002	A	Plot 13	United States of America (the)	2918	stand	10	1970	2010	41	Buechling_2016	peer-reviewed	AHP	02/09/2020	Data online	NA	M00284
234	1	13	1	2006	Picea engelmannii	PICENG	P	2726.498509	C	2726.498509	seeds/m2	seed	seed trap	39.88553613	-105.877002	A	Plot 13	United States of America (the)	2918	stand	10	1970	2010	41	Buechling_2016	peer-reviewed	AHP	02/09/2020	Data online	NA	M00284
234	1	13	1	2007	Picea engelmannii	PICENG	P	133.4724892	C	2726.498509	seeds/m2	seed	seed trap	39.88553613	-105.877002	A	Plot 13	United States of America (the)	2918	stand	10	1970	2010	41	Buechling_2016	peer-reviewed	AHP	02/09/2020	Data online	NA	M00284
234	1	13	1	2008	Picea engelmannii	PICENG	P	596.3206371	C	2726.498509	seeds/m2	seed	seed trap	39.88553613	-105.877002	A	Plot 13	United States of America (the)	2918	stand	10	1970	2010	41	Buechling_2016	peer-reviewed	AHP	02/09/2020	Data online	NA	M00284
234	1	13	1	2009	Picea engelmannii	PICENG	P	90.89524352	C	2726.498509	seeds/m2	seed	seed trap	39.88553613	-105.877002	A	Plot 13	United States of America (the)	2918	stand	10	1970	2010	41	Buechling_2016	peer-reviewed	AHP	02/09/2020	Data online	NA	M00284
234	1	13	1	2010	Picea engelmannii	PICENG	P	375.6604735	C	2726.498509	seeds/m2	seed	seed trap	39.88553613	-105.877002	A	Plot 13	United States of America (the)	2918	stand	10	1970	2010	41	Buechling_2016	peer-reviewed	AHP	02/09/2020	Data online	NA	M00284
251	1	1	1	2014	Quercus robur	QUEROB	P	67.8	C	143.6	seeds/individual	seed	seed trap	44.33	-0.4	A	Bourran experimental unit, INRA	France	NA	stand	173	2014	2017	4	Caignard_2019	peer-reviewed	AHP	26/08/2020	Figure 1, seeds/tree based on median value in boxplots	NA	M00260
251	1	1	1	2015	Quercus robur	QUEROB	P	16	C	143.6	seeds/individual	seed	seed trap	44.33	-0.4	A	Bourran experimental unit, INRA	France	NA	stand	331	2014	2017	4	Caignard_2019	peer-reviewed	AHP	26/08/2020	Figure 1, seeds/tree based on median value in boxplots	NA	M00260
251	1	1	1	2016	Quercus robur	QUEROB	P	27.9	C	143.6	seeds/individual	seed	seed trap	44.33	-0.4	A	Bourran experimental unit, INRA	France	NA	stand	339	2014	2017	4	Caignard_2019	peer-reviewed	AHP	26/08/2020	Figure 1, seeds/tree based on median value in boxplots	NA	M00260
251	1	1	1	2017	Quercus robur	QUEROB	P	143.6	C	143.6	seeds/individual	seed	seed trap	44.33	-0.4	A	Bourran experimental unit, INRA	France	NA	stand	337	2014	2017	4	Caignard_2019	peer-reviewed	AHP	26/08/2020	Figure 1, seeds/tree based on median value in boxplots	NA	M00260
253	1	1	1	1996	Pinus pinea	PINPNE	P	21.1	C	47.19	cones/individual	cone	cone count	40.24	-4.22	B	Tietar Valley	Spain	NA	region	260	1996	2008	13	Calama_2017	peer-reviewed	AHP	17/06/2019	Figure 2, divided by five to give values per tree (presented as per plot, and five trees sampled per plot)	NA	M00028
253	1	1	1	1997	Pinus pinea	PINPNE	P	6.52	C	47.19	cones/individual	cone	cone count	40.24	-4.22	B	Tietar Valley	Spain	NA	region	260	1996	2008	13	Calama_2017	peer-reviewed	AHP	17/06/2019	Figure 2, divided by five to give values per tree (presented as per plot, and five trees sampled per plot)	NA	M00028
253	1	1	1	1998	Pinus pinea	PINPNE	P	5.63	C	47.19	cones/individual	cone	cone count	40.24	-4.22	B	Tietar Valley	Spain	NA	region	260	1996	2008	13	Calama_2017	peer-reviewed	AHP	17/06/2019	Figure 2, divided by five to give values per tree (presented as per plot, and five trees sampled per plot)	NA	M00028
253	1	1	1	1999	Pinus pinea	PINPNE	P	13.81	C	47.19	cones/individual	cone	cone count	40.24	-4.22	B	Tietar Valley	Spain	NA	region	260	1996	2008	13	Calama_2017	peer-reviewed	AHP	17/06/2019	Figure 2, divided by five to give values per tree (presented as per plot, and five trees sampled per plot)	NA	M00028
253	1	1	1	2000	Pinus pinea	PINPNE	P	47.19	C	47.19	cones/individual	cone	cone count	40.24	-4.22	B	Tietar Valley	Spain	NA	region	260	1996	2008	13	Calama_2017	peer-reviewed	AHP	17/06/2019	Figure 2, divided by five to give values per tree (presented as per plot, and five trees sampled per plot)	NA	M00028
253	1	1	1	2001	Pinus pinea	PINPNE	P	20.97	C	47.19	cones/individual	cone	cone count	40.24	-4.22	B	Tietar Valley	Spain	NA	region	260	1996	2008	13	Calama_2017	peer-reviewed	AHP	17/06/2019	Figure 2, divided by five to give values per tree (presented as per plot, and five trees sampled per plot)	NA	M00028
253	1	1	1	2002	Pinus pinea	PINPNE	P	16.5	C	47.19	cones/individual	cone	cone count	40.24	-4.22	B	Tietar Valley	Spain	NA	region	260	1996	2008	13	Calama_2017	peer-reviewed	AHP	17/06/2019	Figure 2, divided by five to give values per tree (presented as per plot, and five trees sampled per plot)	NA	M00028
253	1	1	1	2003	Pinus pinea	PINPNE	P	24.3	C	47.19	cones/individual	cone	cone count	40.24	-4.22	B	Tietar Valley	Spain	NA	region	260	1996	2008	13	Calama_2017	peer-reviewed	AHP	17/06/2019	Figure 2, divided by five to give values per tree (presented as per plot, and five trees sampled per plot)	NA	M00028
253	1	1	1	2004	Pinus pinea	PINPNE	P	18.67	C	47.19	cones/individual	cone	cone count	40.24	-4.22	B	Tietar Valley	Spain	NA	region	260	1996	2008	13	Calama_2017	peer-reviewed	AHP	17/06/2019	Figure 2, divided by five to give values per tree (presented as per plot, and five trees sampled per plot)	NA	M00028
253	1	1	1	2005	Pinus pinea	PINPNE	P	9.46	C	47.19	cones/individual	cone	cone count	40.24	-4.22	B	Tietar Valley	Spain	NA	region	260	1996	2008	13	Calama_2017	peer-reviewed	AHP	17/06/2019	Figure 2, divided by five to give values per tree (presented as per plot, and five trees sampled per plot)	NA	M00028
253	1	1	1	2006	Pinus pinea	PINPNE	P	21.61	C	47.19	cones/individual	cone	cone count	40.24	-4.22	B	Tietar Valley	Spain	NA	region	75	1996	2008	13	Calama_2017	peer-reviewed	AHP	17/06/2019	Figure 2, divided by five to give values per tree (presented as per plot, and five trees sampled per plot)	NA	M00028
253	1	1	1	2007	Pinus pinea	PINPNE	P	17.01	C	47.19	cones/individual	cone	cone count	40.24	-4.22	B	Tietar Valley	Spain	NA	region	75	1996	2008	13	Calama_2017	peer-reviewed	AHP	17/06/2019	Figure 2, divided by five to give values per tree (presented as per plot, and five trees sampled per plot)	NA	M00028
253	1	1	1	2008	Pinus pinea	PINPNE	P	5.24	C	47.19	cones/individual	cone	cone count	40.24	-4.22	B	Tietar Valley	Spain	NA	region	75	1996	2008	13	Calama_2017	peer-reviewed	AHP	17/06/2019	Figure 2, divided by five to give values per tree (presented as per plot, and five trees sampled per plot)	NA	M00028
254	1	1	1	2005	Pinus pinea	PINPNE	P	0.34	C	26.9	seeds/m2	seed	seed trap	41.47	-4.72	A	Duero plot	Spain	800	patch	58	2005	2009	5	Calama_2015	peer-reviewed	AHP	17/06/2019	NA	NA	M00025
254	1	1	1	2006	Pinus pinea	PINPNE	P	15.24	C	26.9	seeds/m2	seed	seed trap	41.47	-4.72	A	Duero plot	Spain	800	patch	58	2005	2009	5	Calama_2015	peer-reviewed	AHP	17/06/2019	NA	NA	M00025
254	1	1	1	2007	Pinus pinea	PINPNE	P	26.9	C	26.9	seeds/m2	seed	seed trap	41.47	-4.72	A	Duero plot	Spain	800	patch	58	2005	2009	5	Calama_2015	peer-reviewed	AHP	17/06/2019	NA	NA	M00025
254	1	1	1	2008	Pinus pinea	PINPNE	P	3.52	C	26.9	seeds/m2	seed	seed trap	41.47	-4.72	A	Duero plot	Spain	800	patch	58	2005	2009	5	Calama_2015	peer-reviewed	AHP	17/06/2019	NA	NA	M00025
254	1	1	1	2009	Pinus pinea	PINPNE	P	0.9	C	26.9	seeds/m2	seed	seed trap	41.47	-4.72	A	Duero plot	Spain	800	patch	58	2005	2009	5	Calama_2015	peer-reviewed	AHP	17/06/2019	NA	NA	M00025
254	1	2	1	2005	Pinus sylvestris	PINSYL	P	84.8	C	431	seeds/m2	seed	seed trap	41.82	-4.02	A	Plots 1 and 6	Spain	1400	patch	10	2005	2008	4	Calama_2015	peer-reviewed	AHP	17/06/2019	NA	NA	M00025
254	1	2	1	2006	Pinus sylvestris	PINSYL	P	431	C	431	seeds/m2	seed	seed trap	41.82	-4.02	A	Plots 1 and 6	Spain	1400	patch	10	2005	2008	4	Calama_2015	peer-reviewed	AHP	17/06/2019	NA	NA	M00025
254	1	2	1	2007	Pinus sylvestris	PINSYL	P	118.53	C	431	seeds/m2	seed	seed trap	41.82	-4.02	A	Plots 1 and 6	Spain	1400	patch	10	2005	2008	4	Calama_2015	peer-reviewed	AHP	17/06/2019	NA	NA	M00025
254	1	2	1	2008	Pinus sylvestris	PINSYL	P	38.46	C	431	seeds/m2	seed	seed trap	41.82	-4.02	A	Plots 1 and 6	Spain	1400	patch	10	2005	2008	4	Calama_2015	peer-reviewed	AHP	17/06/2019	NA	NA	M00025
254	1	3	1	2005	Pinus sylvestris	PINSYL	P	178	C	361.28	seeds/m2	seed	seed trap	40.8	-4.06	A	Plot 8	Spain	1800	stand	5	2005	2008	4	Calama_2015	peer-reviewed	AHP	17/06/2019	NA	NA	M00025
254	1	3	1	2006	Pinus sylvestris	PINSYL	P	95	C	361.28	seeds/m2	seed	seed trap	40.8	-4.06	A	Plot 8	Spain	1800	stand	5	2005	2008	4	Calama_2015	peer-reviewed	AHP	17/06/2019	NA	NA	M00025
254	1	3	1	2007	Pinus sylvestris	PINSYL	P	361.28	C	361.28	seeds/m2	seed	seed trap	40.8	-4.06	A	Plot 8	Spain	1800	stand	5	2005	2008	4	Calama_2015	peer-reviewed	AHP	17/06/2019	NA	NA	M00025
254	1	3	1	2008	Pinus sylvestris	PINSYL	P	136.28	C	361.28	seeds/m2	seed	seed trap	40.8	-4.06	A	Plot 8	Spain	1800	stand	5	2005	2008	4	Calama_2015	peer-reviewed	AHP	17/06/2019	NA	NA	M00025
266	1	1	1	1972	Aciphylla aurea	ACIAUR	P	0	C	81.8	% individuals reproducing	flower	flower count	-43.15	171.67	A	Mt Cockayne, 1200 m	New Zealand	1200	stand	20	1972	1979	8	Campbell_1981	peer-reviewed	JVM	19/02/2020	Table 2	NA	M01038
266	1	1	1	1973	Aciphylla aurea	ACIAUR	P	0	C	81.8	% individuals reproducing	flower	flower count	-43.15	171.67	A	Mt Cockayne, 1200 m	New Zealand	1200	stand	20	1972	1979	8	Campbell_1981	peer-reviewed	JVM	19/02/2020	Table 2	NA	M01038
266	1	1	1	1974	Aciphylla aurea	ACIAUR	P	45	C	81.8	% individuals reproducing	flower	flower count	-43.15	171.67	A	Mt Cockayne, 1200 m	New Zealand	1200	stand	20	1972	1979	8	Campbell_1981	peer-reviewed	JVM	19/02/2020	Table 2	NA	M01038
266	1	1	1	1975	Aciphylla aurea	ACIAUR	P	5.5	C	81.8	% individuals reproducing	flower	flower count	-43.15	171.67	A	Mt Cockayne, 1200 m	New Zealand	1200	stand	20	1972	1979	8	Campbell_1981	peer-reviewed	JVM	19/02/2020	Table 2	NA	M01038
266	1	1	1	1976	Aciphylla aurea	ACIAUR	P	0	C	81.8	% individuals reproducing	flower	flower count	-43.15	171.67	A	Mt Cockayne, 1200 m	New Zealand	1200	stand	20	1972	1979	8	Campbell_1981	peer-reviewed	JVM	19/02/2020	Table 2	NA	M01038
266	1	1	1	1977	Aciphylla aurea	ACIAUR	P	0	C	81.8	% individuals reproducing	flower	flower count	-43.15	171.67	A	Mt Cockayne, 1200 m	New Zealand	1200	stand	20	1972	1979	8	Campbell_1981	peer-reviewed	JVM	19/02/2020	Table 2	NA	M01038
266	1	1	1	1978	Aciphylla aurea	ACIAUR	P	81.8	C	81.8	% individuals reproducing	flower	flower count	-43.15	171.67	A	Mt Cockayne, 1200 m	New Zealand	1200	stand	20	1972	1979	8	Campbell_1981	peer-reviewed	JVM	19/02/2020	Table 2	NA	M01038
266	1	1	1	1979	Aciphylla aurea	ACIAUR	P	0	C	81.8	% individuals reproducing	flower	flower count	-43.15	171.67	A	Mt Cockayne, 1200 m	New Zealand	1200	stand	20	1972	1979	8	Campbell_1981	peer-reviewed	JVM	19/02/2020	Table 2	NA	M01038
266	1	1	1	1971	Celmisia lyallii	CELLYA	P	76.5	C	78.9	% individuals reproducing	flower	flower count	-43.15	171.67	A	Mt Cockayne, 1200 m	New Zealand	1200	stand	19	1971	1979	9	Campbell_1981	peer-reviewed	JVM	19/02/2020	Table 2	NA	M01038
266	1	1	1	1972	Celmisia lyallii	CELLYA	P	78.9	C	78.9	% individuals reproducing	flower	flower count	-43.15	171.67	A	Mt Cockayne, 1200 m	New Zealand	1200	stand	19	1971	1979	9	Campbell_1981	peer-reviewed	JVM	19/02/2020	Table 2	NA	M01038
266	1	1	1	1973	Celmisia lyallii	CELLYA	P	10.5	C	78.9	% individuals reproducing	flower	flower count	-43.15	171.67	A	Mt Cockayne, 1200 m	New Zealand	1200	stand	19	1971	1979	9	Campbell_1981	peer-reviewed	JVM	19/02/2020	Table 2	NA	M01038
266	1	1	1	1974	Celmisia lyallii	CELLYA	P	22.2	C	78.9	% individuals reproducing	flower	flower count	-43.15	171.67	A	Mt Cockayne, 1200 m	New Zealand	1200	stand	19	1971	1979	9	Campbell_1981	peer-reviewed	JVM	19/02/2020	Table 2	NA	M01038
266	1	1	1	1975	Celmisia lyallii	CELLYA	P	6.2	C	78.9	% individuals reproducing	flower	flower count	-43.15	171.67	A	Mt Cockayne, 1200 m	New Zealand	1200	stand	19	1971	1979	9	Campbell_1981	peer-reviewed	JVM	19/02/2020	Table 2	NA	M01038
266	1	1	1	1976	Celmisia lyallii	CELLYA	P	57.1	C	78.9	% individuals reproducing	flower	flower count	-43.15	171.67	A	Mt Cockayne, 1200 m	New Zealand	1200	stand	19	1971	1979	9	Campbell_1981	peer-reviewed	JVM	19/02/2020	Table 2	NA	M01038
266	1	1	1	1977	Celmisia lyallii	CELLYA	P	0	C	78.9	% individuals reproducing	flower	flower count	-43.15	171.67	A	Mt Cockayne, 1200 m	New Zealand	1200	stand	19	1971	1979	9	Campbell_1981	peer-reviewed	JVM	19/02/2020	Table 2	NA	M01038
266	1	1	1	1978	Celmisia lyallii	CELLYA	P	15.4	C	78.9	% individuals reproducing	flower	flower count	-43.15	171.67	A	Mt Cockayne, 1200 m	New Zealand	1200	stand	19	1971	1979	9	Campbell_1981	peer-reviewed	JVM	19/02/2020	Table 2	NA	M01038
266	1	1	1	1979	Celmisia lyallii	CELLYA	P	0	C	78.9	% individuals reproducing	flower	flower count	-43.15	171.67	A	Mt Cockayne, 1200 m	New Zealand	1200	stand	19	1971	1979	9	Campbell_1981	peer-reviewed	JVM	19/02/2020	Table 2	NA	M01038
266	1	1	1	1971	Celmisia spectabilis	CELSPE	P	96.1	C	96.1	% individuals reproducing	flower	flower count	-43.15	171.67	A	Mt Cockayne, 1200 m	New Zealand	1200	stand	26	1971	1979	9	Campbell_1981	peer-reviewed	JVM	19/02/2020	Table 2	NA	M01038
266	1	1	1	1972	Celmisia spectabilis	CELSPE	P	79.2	C	96.1	% individuals reproducing	flower	flower count	-43.15	171.67	A	Mt Cockayne, 1200 m	New Zealand	1200	stand	26	1971	1979	9	Campbell_1981	peer-reviewed	JVM	19/02/2020	Table 2	NA	M01038
266	1	1	1	1973	Celmisia spectabilis	CELSPE	P	61.5	C	96.1	% individuals reproducing	flower	flower count	-43.15	171.67	A	Mt Cockayne, 1200 m	New Zealand	1200	stand	26	1971	1979	9	Campbell_1981	peer-reviewed	JVM	19/02/2020	Table 2	NA	M01038
266	1	1	1	1974	Celmisia spectabilis	CELSPE	P	65.4	C	96.1	% individuals reproducing	flower	flower count	-43.15	171.67	A	Mt Cockayne, 1200 m	New Zealand	1200	stand	26	1971	1979	9	Campbell_1981	peer-reviewed	JVM	19/02/2020	Table 2	NA	M01038
266	1	1	1	1975	Celmisia spectabilis	CELSPE	P	80.8	C	96.1	% individuals reproducing	flower	flower count	-43.15	171.67	A	Mt Cockayne, 1200 m	New Zealand	1200	stand	26	1971	1979	9	Campbell_1981	peer-reviewed	JVM	19/02/2020	Table 2	NA	M01038
266	1	1	1	1976	Celmisia spectabilis	CELSPE	P	91.7	C	96.1	% individuals reproducing	flower	flower count	-43.15	171.67	A	Mt Cockayne, 1200 m	New Zealand	1200	stand	26	1971	1979	9	Campbell_1981	peer-reviewed	JVM	19/02/2020	Table 2	NA	M01038
266	1	1	1	1977	Celmisia spectabilis	CELSPE	P	65.2	C	96.1	% individuals reproducing	flower	flower count	-43.15	171.67	A	Mt Cockayne, 1200 m	New Zealand	1200	stand	26	1971	1979	9	Campbell_1981	peer-reviewed	JVM	19/02/2020	Table 2	NA	M01038
266	1	1	1	1978	Celmisia spectabilis	CELSPE	P	80	C	96.1	% individuals reproducing	flower	flower count	-43.15	171.67	A	Mt Cockayne, 1200 m	New Zealand	1200	stand	26	1971	1979	9	Campbell_1981	peer-reviewed	JVM	19/02/2020	Table 2	NA	M01038
266	1	1	1	1979	Celmisia spectabilis	CELSPE	P	59.1	C	96.1	% individuals reproducing	flower	flower count	-43.15	171.67	A	Mt Cockayne, 1200 m	New Zealand	1200	stand	26	1971	1979	9	Campbell_1981	peer-reviewed	JVM	19/02/2020	Table 2	NA	M01038
266	1	1	1	1971	Celmisia viscosa	CELVIS	P	11.5	C	66.7	% individuals reproducing	flower	flower count	-43.15	171.67	A	Mt Cockayne, 1700 m	New Zealand	1700	stand	26	1971	1979	9	Campbell_1981	peer-reviewed	JVM	19/02/2020	Table 2	NA	M01038
266	1	1	1	1972	Celmisia viscosa	CELVIS	P	9.5	C	66.7	% individuals reproducing	flower	flower count	-43.15	171.67	A	Mt Cockayne, 1700 m	New Zealand	1700	stand	26	1971	1979	9	Campbell_1981	peer-reviewed	JVM	19/02/2020	Table 2	NA	M01038
266	1	1	1	1973	Celmisia viscosa	CELVIS	P	0	C	66.7	% individuals reproducing	flower	flower count	-43.15	171.67	A	Mt Cockayne, 1700 m	New Zealand	1700	stand	26	1971	1979	9	Campbell_1981	peer-reviewed	JVM	19/02/2020	Table 2	NA	M01038
266	1	1	1	1974	Celmisia viscosa	CELVIS	P	0	C	66.7	% individuals reproducing	flower	flower count	-43.15	171.67	A	Mt Cockayne, 1700 m	New Zealand	1700	stand	26	1971	1979	9	Campbell_1981	peer-reviewed	JVM	19/02/2020	Table 2	NA	M01038
266	1	1	1	1975	Celmisia viscosa	CELVIS	P	0	C	66.7	% individuals reproducing	flower	flower count	-43.15	171.67	A	Mt Cockayne, 1700 m	New Zealand	1700	stand	26	1971	1979	9	Campbell_1981	peer-reviewed	JVM	19/02/2020	Table 2	NA	M01038
266	1	1	1	1976	Celmisia viscosa	CELVIS	P	0	C	66.7	% individuals reproducing	flower	flower count	-43.15	171.67	A	Mt Cockayne, 1700 m	New Zealand	1700	stand	26	1971	1979	9	Campbell_1981	peer-reviewed	JVM	19/02/2020	Table 2	NA	M01038
266	1	1	1	1977	Celmisia viscosa	CELVIS	P	0	C	66.7	% individuals reproducing	flower	flower count	-43.15	171.67	A	Mt Cockayne, 1700 m	New Zealand	1700	stand	26	1971	1979	9	Campbell_1981	peer-reviewed	JVM	19/02/2020	Table 2	NA	M01038
266	1	1	1	1978	Celmisia viscosa	CELVIS	P	4.2	C	66.7	% individuals reproducing	flower	flower count	-43.15	171.67	A	Mt Cockayne, 1700 m	New Zealand	1700	stand	26	1971	1979	9	Campbell_1981	peer-reviewed	JVM	19/02/2020	Table 2	NA	M01038
266	1	1	1	1979	Celmisia viscosa	CELVIS	P	66.7	C	66.7	% individuals reproducing	flower	flower count	-43.15	171.67	A	Mt Cockayne, 1700 m	New Zealand	1700	stand	26	1971	1979	9	Campbell_1981	peer-reviewed	JVM	19/02/2020	Table 2	NA	M01038
266	1	1	1	1972	Chionochloa macra	CHIMAC	P	93.3	C	100	% individuals reproducing	flower	flower count	-43.15	171.67	A	Mt Cockayne, 1200 m	New Zealand	1200	stand	30	1972	1979	8	Campbell_1981	peer-reviewed	JVM	19/02/2020	Table 2	NA	M01038
266	1	1	1	1973	Chionochloa macra	CHIMAC	P	20	C	100	% individuals reproducing	flower	flower count	-43.15	171.67	A	Mt Cockayne, 1200 m	New Zealand	1200	stand	30	1972	1979	8	Campbell_1981	peer-reviewed	JVM	19/02/2020	Table 2	NA	M01038
266	1	1	1	1974	Chionochloa macra	CHIMAC	P	100	C	100	% individuals reproducing	flower	flower count	-43.15	171.67	A	Mt Cockayne, 1200 m	New Zealand	1200	stand	30	1972	1979	8	Campbell_1981	peer-reviewed	JVM	19/02/2020	Table 2	NA	M01038
266	1	1	1	1975	Chionochloa macra	CHIMAC	P	83.3	C	100	% individuals reproducing	flower	flower count	-43.15	171.67	A	Mt Cockayne, 1200 m	New Zealand	1200	stand	30	1972	1979	8	Campbell_1981	peer-reviewed	JVM	19/02/2020	Table 2	NA	M01038
266	1	1	1	1976	Chionochloa macra	CHIMAC	P	86.7	C	100	% individuals reproducing	flower	flower count	-43.15	171.67	A	Mt Cockayne, 1200 m	New Zealand	1200	stand	30	1972	1979	8	Campbell_1981	peer-reviewed	JVM	19/02/2020	Table 2	NA	M01038
266	1	1	1	1977	Chionochloa macra	CHIMAC	P	0	C	100	% individuals reproducing	flower	flower count	-43.15	171.67	A	Mt Cockayne, 1200 m	New Zealand	1200	stand	30	1972	1979	8	Campbell_1981	peer-reviewed	JVM	19/02/2020	Table 2	NA	M01038
266	1	1	1	1978	Chionochloa macra	CHIMAC	P	77.3	C	100	% individuals reproducing	flower	flower count	-43.15	171.67	A	Mt Cockayne, 1200 m	New Zealand	1200	stand	30	1972	1979	8	Campbell_1981	peer-reviewed	JVM	19/02/2020	Table 2	NA	M01038
266	1	1	1	1979	Chionochloa macra	CHIMAC	P	100	C	100	% individuals reproducing	flower	flower count	-43.15	171.67	A	Mt Cockayne, 1200 m	New Zealand	1200	stand	30	1972	1979	8	Campbell_1981	peer-reviewed	JVM	19/02/2020	Table 2	NA	M01038
266	1	2	1	1971	Celmisia lyallii	CELLYA	P	89.3	C	89.3	% individuals reproducing	flower	flower count	-43.15	171.67	A	Mt Cockayne, 1700 m	New Zealand	1700	stand	28	1971	1979	9	Campbell_1981	peer-reviewed	JVM	19/02/2020	Table 2	NA	M01038
266	1	2	1	1972	Celmisia lyallii	CELLYA	P	0	C	89.3	% individuals reproducing	flower	flower count	-43.15	171.67	A	Mt Cockayne, 1700 m	New Zealand	1700	stand	28	1971	1979	9	Campbell_1981	peer-reviewed	JVM	19/02/2020	Table 2	NA	M01038
266	1	2	1	1973	Celmisia lyallii	CELLYA	P	0	C	89.3	% individuals reproducing	flower	flower count	-43.15	171.67	A	Mt Cockayne, 1700 m	New Zealand	1700	stand	28	1971	1979	9	Campbell_1981	peer-reviewed	JVM	19/02/2020	Table 2	NA	M01038
266	1	2	1	1974	Celmisia lyallii	CELLYA	P	32.1	C	89.3	% individuals reproducing	flower	flower count	-43.15	171.67	A	Mt Cockayne, 1700 m	New Zealand	1700	stand	28	1971	1979	9	Campbell_1981	peer-reviewed	JVM	19/02/2020	Table 2	NA	M01038
266	1	2	1	1975	Celmisia lyallii	CELLYA	P	0	C	89.3	% individuals reproducing	flower	flower count	-43.15	171.67	A	Mt Cockayne, 1700 m	New Zealand	1700	stand	28	1971	1979	9	Campbell_1981	peer-reviewed	JVM	19/02/2020	Table 2	NA	M01038
266	1	2	1	1976	Celmisia lyallii	CELLYA	P	0	C	89.3	% individuals reproducing	flower	flower count	-43.15	171.67	A	Mt Cockayne, 1700 m	New Zealand	1700	stand	28	1971	1979	9	Campbell_1981	peer-reviewed	JVM	19/02/2020	Table 2	NA	M01038
266	1	2	1	1977	Celmisia lyallii	CELLYA	P	0	C	89.3	% individuals reproducing	flower	flower count	-43.15	171.67	A	Mt Cockayne, 1700 m	New Zealand	1700	stand	28	1971	1979	9	Campbell_1981	peer-reviewed	JVM	19/02/2020	Table 2	NA	M01038
266	1	2	1	1978	Celmisia lyallii	CELLYA	P	16	C	89.3	% individuals reproducing	flower	flower count	-43.15	171.67	A	Mt Cockayne, 1700 m	New Zealand	1700	stand	28	1971	1979	9	Campbell_1981	peer-reviewed	JVM	19/02/2020	Table 2	NA	M01038
266	1	2	1	1979	Celmisia lyallii	CELLYA	P	88.2	C	89.3	% individuals reproducing	flower	flower count	-43.15	171.67	A	Mt Cockayne, 1700 m	New Zealand	1700	stand	28	1971	1979	9	Campbell_1981	peer-reviewed	JVM	19/02/2020	Table 2	NA	M01038
266	1	2	1	1972	Chionochloa macra	CHIMAC	P	90	C	90	% individuals reproducing	flower	flower count	-43.15	171.67	A	Mt Cockayne, 1700 m	New Zealand	1700	stand	32	1972	1976	5	Campbell_1981	peer-reviewed	JVM	19/02/2020	Table 2	NA	M01038
266	1	2	1	1973	Chionochloa macra	CHIMAC	P	0	C	90	% individuals reproducing	flower	flower count	-43.15	171.67	A	Mt Cockayne, 1700 m	New Zealand	1700	stand	32	1972	1976	5	Campbell_1981	peer-reviewed	JVM	19/02/2020	Table 2	NA	M01038
266	1	2	1	1974	Chionochloa macra	CHIMAC	P	66.7	C	90	% individuals reproducing	flower	flower count	-43.15	171.67	A	Mt Cockayne, 1700 m	New Zealand	1700	stand	32	1972	1976	5	Campbell_1981	peer-reviewed	JVM	19/02/2020	Table 2	NA	M01038
266	1	2	1	1975	Chionochloa macra	CHIMAC	P	75.9	C	90	% individuals reproducing	flower	flower count	-43.15	171.67	A	Mt Cockayne, 1700 m	New Zealand	1700	stand	32	1972	1976	5	Campbell_1981	peer-reviewed	JVM	19/02/2020	Table 2	NA	M01038
266	1	2	1	1976	Chionochloa macra	CHIMAC	P	3.4	C	90	% individuals reproducing	flower	flower count	-43.15	171.67	A	Mt Cockayne, 1700 m	New Zealand	1700	stand	32	1972	1976	5	Campbell_1981	peer-reviewed	JVM	19/02/2020	Table 2	NA	M01038
268	1	1	1	2010	Jatropha curcas	JATCUR	P	142.7	C	507	g/individual	seed	seed count	-0.1	-80.38	A	Portoviejo Experimental Station	Ecuador	47	stand	24	2010	2015	6	Canadas-Lopez_2017	peer-reviewed	AHP	13/06/2019	NA	NA	M00020
268	1	1	1	2011	Jatropha curcas	JATCUR	P	229.1	C	507	g/individual	seed	seed count	-0.1	-80.38	A	Portoviejo Experimental Station	Ecuador	47	stand	24	2010	2015	6	Canadas-Lopez_2017	peer-reviewed	AHP	13/06/2019	NA	NA	M00020
268	1	1	1	2012	Jatropha curcas	JATCUR	P	229.1	C	507	g/individual	seed	seed count	-0.1	-80.38	A	Portoviejo Experimental Station	Ecuador	47	stand	24	2010	2015	6	Canadas-Lopez_2017	peer-reviewed	AHP	13/06/2019	NA	NA	M00020
268	1	1	1	2013	Jatropha curcas	JATCUR	P	507	C	507	g/individual	seed	seed count	-0.1	-80.38	A	Portoviejo Experimental Station	Ecuador	47	stand	24	2010	2015	6	Canadas-Lopez_2017	peer-reviewed	AHP	13/06/2019	NA	NA	M00020
268	1	1	1	2014	Jatropha curcas	JATCUR	P	82.6	C	507	g/individual	seed	seed count	-0.1	-80.38	A	Portoviejo Experimental Station	Ecuador	47	stand	24	2010	2015	6	Canadas-Lopez_2017	peer-reviewed	AHP	13/06/2019	NA	NA	M00020
268	1	1	1	2015	Jatropha curcas	JATCUR	P	93.9	C	507	g/individual	seed	seed count	-0.1	-80.38	A	Portoviejo Experimental Station	Ecuador	47	stand	24	2010	2015	6	Canadas-Lopez_2017	peer-reviewed	AHP	13/06/2019	Figure 3. Only include data from seed-propogated trees, and a single provenance selected (CP037). 2009 exclided as unclear whether low seed produciton due to juvenile plants	NA	M00020
273	1	1	1	1986	Mixed species	MIXSPP	P	1	O	2	NA	fruit	fruit count	-1.25	110.17	A	Cabang Panti Research Station, Gunung Palung National Park	Indonesia	NA	region	9999	1986	1991	6	Cannon_2007	peer-reviewed	AHP	26/06/2020	Figure 2	NA	M00240
273	1	1	1	1987	Mixed species	MIXSPP	P	2	O	2	NA	fruit	fruit count	-1.25	110.17	A	Cabang Panti Research Station, Gunung Palung National Park	Indonesia	NA	region	9999	1986	1991	6	Cannon_2007	peer-reviewed	AHP	26/06/2020	Figure 2	NA	M00240
273	1	1	1	1988	Mixed species	MIXSPP	P	1	O	2	NA	fruit	fruit count	-1.25	110.17	A	Cabang Panti Research Station, Gunung Palung National Park	Indonesia	NA	region	9999	1986	1991	6	Cannon_2007	peer-reviewed	AHP	26/06/2020	Figure 2	NA	M00240
273	1	1	1	1989	Mixed species	MIXSPP	P	1	O	2	NA	fruit	fruit count	-1.25	110.17	A	Cabang Panti Research Station, Gunung Palung National Park	Indonesia	NA	region	9999	1986	1991	6	Cannon_2007	peer-reviewed	AHP	26/06/2020	Figure 2	NA	M00240
273	1	1	1	1990	Mixed species	MIXSPP	P	1	O	2	NA	fruit	fruit count	-1.25	110.17	A	Cabang Panti Research Station, Gunung Palung National Park	Indonesia	NA	region	9999	1986	1991	6	Cannon_2007	peer-reviewed	AHP	26/06/2020	Figure 2	NA	M00240
273	1	1	1	1991	Mixed species	MIXSPP	P	2	O	2	NA	fruit	fruit count	-1.25	110.17	A	Cabang Panti Research Station, Gunung Palung National Park	Indonesia	NA	region	9999	1986	1991	6	Cannon_2007	peer-reviewed	AHP	26/06/2020	Figure 2	NA	M00240
275	1	1	1	2007	Camellia kissi	CAMKIS	P	0.85	C	10	seeds/m2	seed	seed trap	21.83	101.2	A	Menglun Nature Reserve	China	780	stand	110	2007	2008	2	Cao_2016	peer-reviewed	AHP	03/07/2019	NA	NA	M00032
275	1	1	1	2008	Camellia kissi	CAMKIS	P	10	C	10	seeds/m2	seed	seed trap	21.83	101.2	A	Menglun Nature Reserve	China	780	stand	110	2007	2008	2	Cao_2016	peer-reviewed	AHP	03/07/2019	NA	NA	M00032
275	1	1	1	2007	Castanopsis calathiformis	CASCAL	P	0.35	C	0.85	seeds/m2	seed	seed trap	21.83	101.2	A	Menglun Nature Reserve	China	780	stand	110	2007	2008	2	Cao_2016	peer-reviewed	AHP	03/07/2019	NA	NA	M00032
275	1	1	1	2008	Castanopsis calathiformis	CASCAL	P	0.85	C	0.85	seeds/m2	seed	seed trap	21.83	101.2	A	Menglun Nature Reserve	China	780	stand	110	2007	2008	2	Cao_2016	peer-reviewed	AHP	03/07/2019	NA	NA	M00032
275	1	1	1	2007	Castanopsis echinocarpa	CASECH	P	0.02	C	2.88	seeds/m2	seed	seed trap	21.83	101.2	A	Menglun Nature Reserve	China	780	stand	110	2007	2008	2	Cao_2016	peer-reviewed	AHP	03/07/2019	NA	NA	M00032
275	1	1	1	2008	Castanopsis echinocarpa	CASECH	P	2.88	C	2.88	seeds/m2	seed	seed trap	21.83	101.2	A	Menglun Nature Reserve	China	780	stand	110	2007	2008	2	Cao_2016	peer-reviewed	AHP	03/07/2019	NA	NA	M00032
275	1	1	1	2007	Castanopsis indica	CASIND	P	0.02	C	0.17	seeds/m2	seed	seed trap	21.83	101.2	A	Menglun Nature Reserve	China	780	stand	110	2007	2008	2	Cao_2016	peer-reviewed	AHP	03/07/2019	NA	NA	M00032
275	1	1	1	2008	Castanopsis indica	CASIND	P	0.17	C	0.17	seeds/m2	seed	seed trap	21.83	101.2	A	Menglun Nature Reserve	China	780	stand	110	2007	2008	2	Cao_2016	peer-reviewed	AHP	03/07/2019	NA	NA	M00032
275	1	1	1	2007	Lithocarpus dealbatus	LITDEA	P	0.34	C	1.58	seeds/m2	seed	seed trap	21.83	101.2	A	Menglun Nature Reserve	China	780	stand	110	2007	2008	2	Cao_2016	peer-reviewed	AHP	03/07/2019	NA	NA	M00032
275	1	1	1	2008	Lithocarpus dealbatus	LITDEA	P	1.58	C	1.58	seeds/m2	seed	seed trap	21.83	101.2	A	Menglun Nature Reserve	China	780	stand	110	2007	2008	2	Cao_2016	peer-reviewed	AHP	03/07/2019	NA	NA	M00032
275	1	1	1	2007	Lithocarpus magneinii	LITMAG	P	0	C	0.06	seeds/m2	seed	seed trap	21.83	101.2	A	Menglun Nature Reserve	China	780	stand	110	2007	2008	2	Cao_2016	peer-reviewed	AHP	03/07/2019	NA	NA	M00032
275	1	1	1	2008	Lithocarpus magneinii	LITMAG	P	0.06	C	0.06	seeds/m2	seed	seed trap	21.83	101.2	A	Menglun Nature Reserve	China	780	stand	110	2007	2008	2	Cao_2016	peer-reviewed	AHP	03/07/2019	NA	NA	M00032
275	1	1	1	2007	Lithocarpus truncatus	LITTRU	P	0.09	C	4.38	seeds/m2	seed	seed trap	21.83	101.2	A	Menglun Nature Reserve	China	780	stand	110	2007	2008	2	Cao_2016	peer-reviewed	AHP	03/07/2019	NA	NA	M00032
275	1	1	1	2008	Lithocarpus truncatus	LITTRU	P	4.38	C	4.38	seeds/m2	seed	seed trap	21.83	101.2	A	Menglun Nature Reserve	China	780	stand	110	2007	2008	2	Cao_2016	peer-reviewed	AHP	03/07/2019	NA	NA	M00032
275	1	1	1	2007	Pittosporopsis kerrii	PITKER	P	0.04	C	0.07	seeds/m2	seed	seed trap	21.83	101.2	A	Menglun Nature Reserve	China	780	stand	110	2007	2008	2	Cao_2016	peer-reviewed	AHP	03/07/2019	NA	NA	M00032
275	1	1	1	2008	Pittosporopsis kerrii	PITKER	P	0.07	C	0.07	seeds/m2	seed	seed trap	21.83	101.2	A	Menglun Nature Reserve	China	780	stand	110	2007	2008	2	Cao_2016	peer-reviewed	AHP	03/07/2019	NA	NA	M00032
285	1	1	1	1996	Quercus suber	QUESUB	P	47.52	C	460.1	g/m2	seed	seed trap	41.7355	2.3839	A	Montseny	Spain	780	patch	7	1996	2002	7	Caritat_2006	peer-reviewed	XTT	26/06/2019	Table 1	NA	M10110
285	1	1	1	1997	Quercus suber	QUESUB	P	81.96	C	460.1	g/m2	seed	seed trap	41.7355	2.3839	A	Montseny	Spain	780	patch	7	1996	2002	7	Caritat_2006	peer-reviewed	XTT	26/06/2019	Table 1	NA	M10110
285	1	1	1	1998	Quercus suber	QUESUB	P	63.74	C	460.1	g/m2	seed	seed trap	41.7355	2.3839	A	Montseny	Spain	780	patch	7	1996	2002	7	Caritat_2006	peer-reviewed	XTT	26/06/2019	Table 1	NA	M10110
285	1	1	1	1999	Quercus suber	QUESUB	P	33.08	C	460.1	g/m2	seed	seed trap	41.7355	2.3839	A	Montseny	Spain	780	patch	7	1996	2002	7	Caritat_2006	peer-reviewed	XTT	26/06/2019	Table 1	NA	M10110
285	1	1	1	2000	Quercus suber	QUESUB	P	23.57	C	460.1	g/m2	seed	seed trap	41.7355	2.3839	A	Montseny	Spain	780	patch	7	1996	2002	7	Caritat_2006	peer-reviewed	XTT	26/06/2019	Table 1	NA	M10110
285	1	1	1	2001	Quercus suber	QUESUB	P	460.1	C	460.1	g/m2	seed	seed trap	41.7355	2.3839	A	Montseny	Spain	780	patch	7	1996	2002	7	Caritat_2006	peer-reviewed	XTT	26/06/2019	Table 1	NA	M10110
285	1	1	1	2002	Quercus suber	QUESUB	P	24.93	C	460.1	g/m2	seed	seed trap	41.7355	2.3839	A	Montseny	Spain	780	patch	7	1996	2002	7	Caritat_2006	peer-reviewed	XTT	26/06/2019	Table 1	NA	M10110
300	1	1	1	2010	Merostachys neesii	MERNEE	M	2	O	2	NA	seed	visual crop assessment	-24.25	-48.4	A	Ribeirao Grande	Brazil	NA	patch	9999	2010	2010	1	Cestari_2011	peer-reviewed	AHP	03/07/2019	NA	NA	M00033
317	1	1	1	2014	Elateriospermum tapos	ELATAP	P	178.92	C	178.92	seeds/individual	seed	seed count	8.56	99.73	A	Parah Forest	Thailand	284	patch	60	2014	2016	3	Charoensuk_2017	peer-reviewed	AHP	26/02/2019	NA	NA	M00001
317	1	1	1	2015	Elateriospermum tapos	ELATAP	P	112.7	C	178.92	seeds/individual	seed	seed count	8.56	99.73	A	Parah Forest	Thailand	284	patch	60	2014	2016	3	Charoensuk_2017	peer-reviewed	AHP	26/02/2019	NA	NA	M00001
317	1	1	1	2016	Elateriospermum tapos	ELATAP	P	75.07	C	178.92	seeds/individual	seed	seed count	8.56	99.73	A	Parah Forest	Thailand	284	patch	60	2014	2016	3	Charoensuk_2017	peer-reviewed	AHP	26/02/2019	NA	NA	M00001
338	1	1	1	1990	Isoberlinia angolensis	ISOANG	P	24.5	C	47.2	fruits/individual	fruit	fruit count	-15.22	29.18	A	Chakwenga area	Zambia	NA	stand	10	1990	1995	6	Chidumayo_1997	peer-reviewed	AHP	26/08/2020	Figure 1	NA	M00261
338	1	1	1	1991	Isoberlinia angolensis	ISOANG	P	47.2	C	47.2	fruits/individual	fruit	fruit count	-15.22	29.18	A	Chakwenga area	Zambia	NA	stand	48	1990	1995	6	Chidumayo_1997	peer-reviewed	AHP	26/08/2020	Figure 1	NA	M00261
338	1	1	1	1992	Isoberlinia angolensis	ISOANG	P	21.4	C	47.2	fruits/individual	fruit	fruit count	-15.22	29.18	A	Chakwenga area	Zambia	NA	stand	48	1990	1995	6	Chidumayo_1997	peer-reviewed	AHP	26/08/2020	Figure 1	NA	M00261
338	1	1	1	1993	Isoberlinia angolensis	ISOANG	P	44.7	C	47.2	fruits/individual	fruit	fruit count	-15.22	29.18	A	Chakwenga area	Zambia	NA	stand	48	1990	1995	6	Chidumayo_1997	peer-reviewed	AHP	26/08/2020	Figure 1	NA	M00261
338	1	1	1	1994	Isoberlinia angolensis	ISOANG	P	25	C	47.2	fruits/individual	fruit	fruit count	-15.22	29.18	A	Chakwenga area	Zambia	NA	stand	48	1990	1995	6	Chidumayo_1997	peer-reviewed	AHP	26/08/2020	Figure 1	NA	M00261
338	1	1	1	1995	Isoberlinia angolensis	ISOANG	P	12.1	C	47.2	fruits/individual	fruit	fruit count	-15.22	29.18	A	Chakwenga area	Zambia	NA	stand	48	1990	1995	6	Chidumayo_1997	peer-reviewed	AHP	26/08/2020	Figure 1	NA	M00261
338	1	1	1	1990	Julbernardia globiflora	JULGLO	P	38	C	75	% individuals reproducing	fruit	fruit count	-15.22	29.18	A	Chakwenga area	Zambia	NA	stand	32	1990	1995	6	Chidumayo_1997	peer-reviewed	AHP	26/08/2020	Figure 1	NA	M00261
338	1	1	1	1991	Julbernardia globiflora	JULGLO	P	15	C	75	% individuals reproducing	fruit	fruit count	-15.22	29.18	A	Chakwenga area	Zambia	NA	stand	32	1990	1995	6	Chidumayo_1997	peer-reviewed	AHP	26/08/2020	Figure 1	NA	M00261
338	1	1	1	1992	Julbernardia globiflora	JULGLO	P	75	C	75	% individuals reproducing	fruit	fruit count	-15.22	29.18	A	Chakwenga area	Zambia	NA	stand	32	1990	1995	6	Chidumayo_1997	peer-reviewed	AHP	26/08/2020	Figure 1	NA	M00261
338	1	1	1	1993	Julbernardia globiflora	JULGLO	P	17	C	75	% individuals reproducing	fruit	fruit count	-15.22	29.18	A	Chakwenga area	Zambia	NA	stand	32	1990	1995	6	Chidumayo_1997	peer-reviewed	AHP	26/08/2020	Figure 1	NA	M00261
338	1	1	1	1994	Julbernardia globiflora	JULGLO	P	26	C	75	% individuals reproducing	fruit	fruit count	-15.22	29.18	A	Chakwenga area	Zambia	NA	stand	32	1990	1995	6	Chidumayo_1997	peer-reviewed	AHP	26/08/2020	Figure 1	NA	M00261
338	1	1	1	1995	Julbernardia globiflora	JULGLO	P	75	C	75	% individuals reproducing	fruit	fruit count	-15.22	29.18	A	Chakwenga area	Zambia	NA	stand	32	1990	1995	6	Chidumayo_1997	peer-reviewed	AHP	26/08/2020	Figure 1	NA	M00261
345	1	1	1	2014	Dipterocarpus kunstleri	DIPKUN	P	2	O	2	NA	fruit	seed trap	1.33	103.82	A	Central catchment nature reserve	Singapore	NA	patch	6	2014	2014	1	Chong_2016	peer-reviewed	AHP	07/01/2020	NA	NA	M00206
345	1	1	1	2014	Dipterocarpus sublamellatus	DIPSUB	P	2	O	2	NA	fruit	seed trap	1.33	103.82	A	Central catchment nature reserve	Singapore	NA	patch	6	2014	2014	1	Chong_2016	peer-reviewed	AHP	07/01/2020	NA	NA	M00206
345	1	1	1	2014	Shorea macroptera	SHOMAC	P	2	O	2	NA	fruit	seed trap	1.33	103.82	A	Central catchment nature reserve	Singapore	NA	patch	6	2014	2014	1	Chong_2016	peer-reviewed	AHP	07/01/2020	NA	NA	M00206
345	1	1	1	2014	Shorea pauciflora	SHOPAU	P	2	O	2	NA	fruit	seed trap	1.33	103.82	A	Central catchment nature reserve	Singapore	NA	patch	6	2014	2014	1	Chong_2016	peer-reviewed	AHP	07/01/2020	NA	NA	M00206
347	1	1	1	1972	Nothofagus spp.	NOTSPP	P	7	C	5405	seeds/m2	seed	seed trap	-41.35	174.97	A	Orongorongo Valley	New Zealand	NA	patch	3	1972	1996	25	Choquenot_2000	peer-reviewed	JVM	19/02/2020	Figure 1; values were back-transformed from natural logarithm	NA	M01039
347	1	1	1	1973	Nothofagus spp.	NOTSPP	P	1	C	5405	seeds/m2	seed	seed trap	-41.35	174.97	A	Orongorongo Valley	New Zealand	NA	patch	3	1972	1996	25	Choquenot_2000	peer-reviewed	JVM	19/02/2020	Figure 1; values were back-transformed from natural logarithm	NA	M01039
347	1	1	1	1974	Nothofagus spp.	NOTSPP	P	8	C	5405	seeds/m2	seed	seed trap	-41.35	174.97	A	Orongorongo Valley	New Zealand	NA	patch	15	1972	1996	25	Choquenot_2000	peer-reviewed	JVM	19/02/2020	Figure 1; values were back-transformed from natural logarithm	NA	M01039
347	1	1	1	1975	Nothofagus spp.	NOTSPP	P	7	C	5405	seeds/m2	seed	seed trap	-41.35	174.97	A	Orongorongo Valley	New Zealand	NA	patch	15	1972	1996	25	Choquenot_2000	peer-reviewed	JVM	19/02/2020	Figure 1; values were back-transformed from natural logarithm	NA	M01039
347	1	1	1	1976	Nothofagus spp.	NOTSPP	P	174	C	5405	seeds/m2	seed	seed trap	-41.35	174.97	A	Orongorongo Valley	New Zealand	NA	patch	15	1972	1996	25	Choquenot_2000	peer-reviewed	JVM	19/02/2020	Figure 1; values were back-transformed from natural logarithm	NA	M01039
347	1	1	1	1977	Nothofagus spp.	NOTSPP	P	0	C	5405	seeds/m2	seed	seed trap	-41.35	174.97	A	Orongorongo Valley	New Zealand	NA	patch	15	1972	1996	25	Choquenot_2000	peer-reviewed	JVM	19/02/2020	Figure 1; values were back-transformed from natural logarithm	NA	M01039
347	1	1	1	1978	Nothofagus spp.	NOTSPP	P	3	C	5405	seeds/m2	seed	seed trap	-41.35	174.97	A	Orongorongo Valley	New Zealand	NA	patch	18	1972	1996	25	Choquenot_2000	peer-reviewed	JVM	19/02/2020	Figure 1; values were back-transformed from natural logarithm	NA	M01039
347	1	1	1	1979	Nothofagus spp.	NOTSPP	P	4815	C	5405	seeds/m2	seed	seed trap	-41.35	174.97	A	Orongorongo Valley	New Zealand	NA	patch	20	1972	1996	25	Choquenot_2000	peer-reviewed	JVM	19/02/2020	Figure 1; values were back-transformed from natural logarithm	NA	M01039
347	1	1	1	1980	Nothofagus spp.	NOTSPP	P	0	C	5405	seeds/m2	seed	seed trap	-41.35	174.97	A	Orongorongo Valley	New Zealand	NA	patch	21	1972	1996	25	Choquenot_2000	peer-reviewed	JVM	19/02/2020	Figure 1; values were back-transformed from natural logarithm	NA	M01039
347	1	1	1	1981	Nothofagus spp.	NOTSPP	P	0	C	5405	seeds/m2	seed	seed trap	-41.35	174.97	A	Orongorongo Valley	New Zealand	NA	patch	21	1972	1996	25	Choquenot_2000	peer-reviewed	JVM	19/02/2020	Figure 1; values were back-transformed from natural logarithm	NA	M01039
347	1	1	1	1982	Nothofagus spp.	NOTSPP	P	34	C	5405	seeds/m2	seed	seed trap	-41.35	174.97	A	Orongorongo Valley	New Zealand	NA	patch	21	1972	1996	25	Choquenot_2000	peer-reviewed	JVM	19/02/2020	Figure 1; values were back-transformed from natural logarithm	NA	M01039
347	1	1	1	1983	Nothofagus spp.	NOTSPP	P	15	C	5405	seeds/m2	seed	seed trap	-41.35	174.97	A	Orongorongo Valley	New Zealand	NA	patch	21	1972	1996	25	Choquenot_2000	peer-reviewed	JVM	19/02/2020	Figure 1; values were back-transformed from natural logarithm	NA	M01039
347	1	1	1	1984	Nothofagus spp.	NOTSPP	P	0	C	5405	seeds/m2	seed	seed trap	-41.35	174.97	A	Orongorongo Valley	New Zealand	NA	patch	21	1972	1996	25	Choquenot_2000	peer-reviewed	JVM	19/02/2020	Figure 1; values were back-transformed from natural logarithm	NA	M01039
347	1	1	1	1985	Nothofagus spp.	NOTSPP	P	0	C	5405	seeds/m2	seed	seed trap	-41.35	174.97	A	Orongorongo Valley	New Zealand	NA	patch	21	1972	1996	25	Choquenot_2000	peer-reviewed	JVM	19/02/2020	Figure 1; values were back-transformed from natural logarithm	NA	M01039
347	1	1	1	1986	Nothofagus spp.	NOTSPP	P	673	C	5405	seeds/m2	seed	seed trap	-41.35	174.97	A	Orongorongo Valley	New Zealand	NA	patch	21	1972	1996	25	Choquenot_2000	peer-reviewed	JVM	19/02/2020	Figure 1; values were back-transformed from natural logarithm	NA	M01039
347	1	1	1	1987	Nothofagus spp.	NOTSPP	P	4	C	5405	seeds/m2	seed	seed trap	-41.35	174.97	A	Orongorongo Valley	New Zealand	NA	patch	21	1972	1996	25	Choquenot_2000	peer-reviewed	JVM	19/02/2020	Figure 1; values were back-transformed from natural logarithm	NA	M01039
347	1	1	1	1988	Nothofagus spp.	NOTSPP	P	4	C	5405	seeds/m2	seed	seed trap	-41.35	174.97	A	Orongorongo Valley	New Zealand	NA	patch	21	1972	1996	25	Choquenot_2000	peer-reviewed	JVM	19/02/2020	Figure 1; values were back-transformed from natural logarithm	NA	M01039
347	1	1	1	1989	Nothofagus spp.	NOTSPP	P	4	C	5405	seeds/m2	seed	seed trap	-41.35	174.97	A	Orongorongo Valley	New Zealand	NA	patch	21	1972	1996	25	Choquenot_2000	peer-reviewed	JVM	19/02/2020	Figure 1; values were back-transformed from natural logarithm	NA	M01039
347	1	1	1	1990	Nothofagus spp.	NOTSPP	P	1636	C	5405	seeds/m2	seed	seed trap	-41.35	174.97	A	Orongorongo Valley	New Zealand	NA	patch	21	1972	1996	25	Choquenot_2000	peer-reviewed	JVM	19/02/2020	Figure 1; values were back-transformed from natural logarithm	NA	M01039
347	1	1	1	1991	Nothofagus spp.	NOTSPP	P	1	C	5405	seeds/m2	seed	seed trap	-41.35	174.97	A	Orongorongo Valley	New Zealand	NA	patch	21	1972	1996	25	Choquenot_2000	peer-reviewed	JVM	19/02/2020	Figure 1; values were back-transformed from natural logarithm	NA	M01039
347	1	1	1	1992	Nothofagus spp.	NOTSPP	P	0	C	5405	seeds/m2	seed	seed trap	-41.35	174.97	A	Orongorongo Valley	New Zealand	NA	patch	21	1972	1996	25	Choquenot_2000	peer-reviewed	JVM	19/02/2020	Figure 1; values were back-transformed from natural logarithm	NA	M01039
347	1	1	1	1993	Nothofagus spp.	NOTSPP	P	9	C	5405	seeds/m2	seed	seed trap	-41.35	174.97	A	Orongorongo Valley	New Zealand	NA	patch	21	1972	1996	25	Choquenot_2000	peer-reviewed	JVM	19/02/2020	Figure 1; values were back-transformed from natural logarithm	NA	M01039
347	1	1	1	1994	Nothofagus spp.	NOTSPP	P	0	C	5405	seeds/m2	seed	seed trap	-41.35	174.97	A	Orongorongo Valley	New Zealand	NA	patch	21	1972	1996	25	Choquenot_2000	peer-reviewed	JVM	19/02/2020	Figure 1; values were back-transformed from natural logarithm	NA	M01039
347	1	1	1	1995	Nothofagus spp.	NOTSPP	P	5405	C	5405	seeds/m2	seed	seed trap	-41.35	174.97	A	Orongorongo Valley	New Zealand	NA	patch	21	1972	1996	25	Choquenot_2000	peer-reviewed	JVM	19/02/2020	Figure 1; values were back-transformed from natural logarithm	NA	M01039
347	1	1	1	1996	Nothofagus spp.	NOTSPP	P	5	C	5405	seeds/m2	seed	seed trap	-41.35	174.97	A	Orongorongo Valley	New Zealand	NA	patch	21	1972	1996	25	Choquenot_2000	peer-reviewed	JVM	19/02/2020	Figure 1; values were back-transformed from natural logarithm	NA	M01039
348	1	1	1	1974	Pseudotsuga menziesii	PSEMEN	P	58	C	217.83	cones/individual	cone	cone-scar count	47.85	-114.78	B	Bassoo Peak	United States of America (the)	NA	stand	6	1974	1979	6	Chrisman_1980	grey	JVM	04/02/2020	Figure 5; not obvious infestation only; total number cones / number trees	NA	M01002
348	1	1	1	1975	Pseudotsuga menziesii	PSEMEN	P	3.5	C	217.83	cones/individual	cone	cone-scar count	47.85	-114.78	B	Bassoo Peak	United States of America (the)	NA	stand	6	1974	1979	6	Chrisman_1980	grey	JVM	04/02/2020	Figure 5; not obvious infestation only; total number cones / number trees	NA	M01002
348	1	1	1	1976	Pseudotsuga menziesii	PSEMEN	P	28.2	C	217.83	cones/individual	cone	cone-scar count	47.85	-114.78	B	Bassoo Peak	United States of America (the)	NA	stand	6	1974	1979	6	Chrisman_1980	grey	JVM	04/02/2020	Figure 5; not obvious infestation only; total number cones / number trees	NA	M01002
348	1	1	1	1977	Pseudotsuga menziesii	PSEMEN	P	12.2	C	217.83	cones/individual	cone	cone-scar count	47.85	-114.78	B	Bassoo Peak	United States of America (the)	NA	stand	6	1974	1979	6	Chrisman_1980	grey	JVM	04/02/2020	Figure 5; not obvious infestation only; total number cones / number trees	NA	M01002
348	1	1	1	1978	Pseudotsuga menziesii	PSEMEN	P	217.83	C	217.83	cones/individual	cone	cone-scar count	47.85	-114.78	B	Bassoo Peak	United States of America (the)	NA	stand	6	1974	1979	6	Chrisman_1980	grey	JVM	04/02/2020	Figure 5; not obvious infestation only; total number cones / number trees	NA	M01002
348	1	1	1	1979	Pseudotsuga menziesii	PSEMEN	P	0	C	217.83	cones/individual	cone	cone-scar count	47.85	-114.78	B	Bassoo Peak	United States of America (the)	NA	stand	6	1974	1979	6	Chrisman_1980	grey	JVM	04/02/2020	Figure 5; not obvious infestation only; total number cones / number trees	NA	M01002
348	1	2	1	1974	Pseudotsuga menziesii	PSEMEN	P	79	C	121.5	cones/individual	cone	cone-scar count	48.03	-114.42	B	Truman Creek	United States of America (the)	NA	stand	6	1974	1979	6	Chrisman_1980	grey	JVM	04/02/2020	Figure 5; not obvious infestation only; total number cones / number trees	NA	M01002
348	1	2	1	1975	Pseudotsuga menziesii	PSEMEN	P	0	C	121.5	cones/individual	cone	cone-scar count	48.03	-114.42	B	Truman Creek	United States of America (the)	NA	stand	6	1974	1979	6	Chrisman_1980	grey	JVM	04/02/2020	Figure 5; not obvious infestation only; total number cones / number trees	NA	M01002
348	1	2	1	1976	Pseudotsuga menziesii	PSEMEN	P	76.5	C	121.5	cones/individual	cone	cone-scar count	48.03	-114.42	B	Truman Creek	United States of America (the)	NA	stand	6	1974	1979	6	Chrisman_1980	grey	JVM	04/02/2020	Figure 5; not obvious infestation only; total number cones / number trees	NA	M01002
348	1	2	1	1977	Pseudotsuga menziesii	PSEMEN	P	0	C	121.5	cones/individual	cone	cone-scar count	48.03	-114.42	B	Truman Creek	United States of America (the)	NA	stand	6	1974	1979	6	Chrisman_1980	grey	JVM	04/02/2020	Figure 5; not obvious infestation only; total number cones / number trees	NA	M01002
348	1	2	1	1978	Pseudotsuga menziesii	PSEMEN	P	121.5	C	121.5	cones/individual	cone	cone-scar count	48.03	-114.42	B	Truman Creek	United States of America (the)	NA	stand	6	1974	1979	6	Chrisman_1980	grey	JVM	04/02/2020	Figure 5; not obvious infestation only; total number cones / number trees	NA	M01002
348	1	2	1	1979	Pseudotsuga menziesii	PSEMEN	P	0	C	121.5	cones/individual	cone	cone-scar count	48.03	-114.42	B	Truman Creek	United States of America (the)	NA	stand	6	1974	1979	6	Chrisman_1980	grey	JVM	04/02/2020	Figure 5; not obvious infestation only; total number cones / number trees	NA	M01002
348	1	3	1	1974	Pseudotsuga menziesii	PSEMEN	P	90	C	125.8	cones/individual	cone	cone-scar count	46.9	-113.7	B	Twin Creek	United States of America (the)	NA	stand	6	1974	1979	6	Chrisman_1980	grey	JVM	04/02/2020	Figure 5; not obvious infestation only; total number cones / number trees	NA	M01002
348	1	3	1	1975	Pseudotsuga menziesii	PSEMEN	P	0	C	125.8	cones/individual	cone	cone-scar count	46.9	-113.7	B	Twin Creek	United States of America (the)	NA	stand	6	1974	1979	6	Chrisman_1980	grey	JVM	04/02/2020	Figure 5; not obvious infestation only; total number cones / number trees	NA	M01002
348	1	3	1	1976	Pseudotsuga menziesii	PSEMEN	P	65	C	125.8	cones/individual	cone	cone-scar count	46.9	-113.7	B	Twin Creek	United States of America (the)	NA	stand	6	1974	1979	6	Chrisman_1980	grey	JVM	04/02/2020	Figure 5; not obvious infestation only; total number cones / number trees	NA	M01002
348	1	3	1	1977	Pseudotsuga menziesii	PSEMEN	P	14	C	125.8	cones/individual	cone	cone-scar count	46.9	-113.7	B	Twin Creek	United States of America (the)	NA	stand	6	1974	1979	6	Chrisman_1980	grey	JVM	04/02/2020	Figure 5; not obvious infestation only; total number cones / number trees	NA	M01002
348	1	3	1	1978	Pseudotsuga menziesii	PSEMEN	P	125.8	C	125.8	cones/individual	cone	cone-scar count	46.9	-113.7	B	Twin Creek	United States of America (the)	NA	stand	6	1974	1979	6	Chrisman_1980	grey	JVM	04/02/2020	Figure 5; not obvious infestation only; total number cones / number trees	NA	M01002
348	1	3	1	1979	Pseudotsuga menziesii	PSEMEN	P	6.2	C	125.8	cones/individual	cone	cone-scar count	46.9	-113.7	B	Twin Creek	United States of America (the)	NA	stand	6	1974	1979	6	Chrisman_1980	grey	JVM	04/02/2020	Figure 5; not obvious infestation only; total number cones / number trees	NA	M01002
348	1	4	1	1974	Pseudotsuga menziesii	PSEMEN	P	14	C	14	cones/individual	cone	cone-scar count	46.18	-112.43	B	Ruby Mine	United States of America (the)	NA	stand	6	1974	1979	6	Chrisman_1980	grey	JVM	04/02/2020	Figure 6; not obvious infestation only; total number cones / number trees	NA	M01002
348	1	4	1	1975	Pseudotsuga menziesii	PSEMEN	P	2	C	14	cones/individual	cone	cone-scar count	46.18	-112.43	B	Ruby Mine	United States of America (the)	NA	stand	6	1974	1979	6	Chrisman_1980	grey	JVM	04/02/2020	Figure 6; not obvious infestation only; total number cones / number trees	NA	M01002
348	1	4	1	1976	Pseudotsuga menziesii	PSEMEN	P	0.7	C	14	cones/individual	cone	cone-scar count	46.18	-112.43	B	Ruby Mine	United States of America (the)	NA	stand	6	1974	1979	6	Chrisman_1980	grey	JVM	04/02/2020	Figure 6; not obvious infestation only; total number cones / number trees	NA	M01002
348	1	4	1	1977	Pseudotsuga menziesii	PSEMEN	P	8.2	C	14	cones/individual	cone	cone-scar count	46.18	-112.43	B	Ruby Mine	United States of America (the)	NA	stand	6	1974	1979	6	Chrisman_1980	grey	JVM	04/02/2020	Figure 6; not obvious infestation only; total number cones / number trees	NA	M01002
348	1	4	1	1978	Pseudotsuga menziesii	PSEMEN	P	1.8	C	14	cones/individual	cone	cone-scar count	46.18	-112.43	B	Ruby Mine	United States of America (the)	NA	stand	6	1974	1979	6	Chrisman_1980	grey	JVM	04/02/2020	Figure 6; not obvious infestation only; total number cones / number trees	NA	M01002
348	1	4	1	1979	Pseudotsuga menziesii	PSEMEN	P	2.2	C	14	cones/individual	cone	cone-scar count	46.18	-112.43	B	Ruby Mine	United States of America (the)	NA	stand	6	1974	1979	6	Chrisman_1980	grey	JVM	04/02/2020	Figure 6; not obvious infestation only; total number cones / number trees	NA	M01002
348	1	5	1	1974	Pseudotsuga menziesii	PSEMEN	P	40	C	40	cones/individual	cone	cone-scar count	46.63	-110.92	B	Newlan Creek	United States of America (the)	NA	stand	6	1974	1979	6	Chrisman_1980	grey	JVM	04/02/2020	Figure 6; not obvious infestation only; total number cones / number trees	NA	M01002
348	1	5	1	1975	Pseudotsuga menziesii	PSEMEN	P	0.7	C	40	cones/individual	cone	cone-scar count	46.63	-110.92	B	Newlan Creek	United States of America (the)	NA	stand	6	1974	1979	6	Chrisman_1980	grey	JVM	04/02/2020	Figure 6; not obvious infestation only; total number cones / number trees	NA	M01002
348	1	5	1	1976	Pseudotsuga menziesii	PSEMEN	P	0.7	C	40	cones/individual	cone	cone-scar count	46.63	-110.92	B	Newlan Creek	United States of America (the)	NA	stand	6	1974	1979	6	Chrisman_1980	grey	JVM	04/02/2020	Figure 6; not obvious infestation only; total number cones / number trees	NA	M01002
348	1	5	1	1977	Pseudotsuga menziesii	PSEMEN	P	38.3	C	40	cones/individual	cone	cone-scar count	46.63	-110.92	B	Newlan Creek	United States of America (the)	NA	stand	6	1974	1979	6	Chrisman_1980	grey	JVM	04/02/2020	Figure 6; not obvious infestation only; total number cones / number trees	NA	M01002
348	1	5	1	1978	Pseudotsuga menziesii	PSEMEN	P	0	C	40	cones/individual	cone	cone-scar count	46.63	-110.92	B	Newlan Creek	United States of America (the)	NA	stand	6	1974	1979	6	Chrisman_1980	grey	JVM	04/02/2020	Figure 6; not obvious infestation only; total number cones / number trees	NA	M01002
348	1	5	1	1979	Pseudotsuga menziesii	PSEMEN	P	1	C	40	cones/individual	cone	cone-scar count	46.63	-110.92	B	Newlan Creek	United States of America (the)	NA	stand	6	1974	1979	6	Chrisman_1980	grey	JVM	04/02/2020	Figure 6; not obvious infestation only; total number cones / number trees	NA	M01002
348	1	6	1	1974	Pseudotsuga menziesii	PSEMEN	P	17.7	C	41.2	cones/individual	cone	cone-scar count	46.28	-112.47	B	Thunderbolt Creek	United States of America (the)	NA	stand	6	1974	1979	6	Chrisman_1980	grey	JVM	04/02/2020	Figure 6; not obvious infestation only; total number cones / number trees	NA	M01002
348	1	6	1	1975	Pseudotsuga menziesii	PSEMEN	P	0.8	C	41.2	cones/individual	cone	cone-scar count	46.28	-112.47	B	Thunderbolt Creek	United States of America (the)	NA	stand	6	1974	1979	6	Chrisman_1980	grey	JVM	04/02/2020	Figure 6; not obvious infestation only; total number cones / number trees	NA	M01002
348	1	6	1	1976	Pseudotsuga menziesii	PSEMEN	P	2.3	C	41.2	cones/individual	cone	cone-scar count	46.28	-112.47	B	Thunderbolt Creek	United States of America (the)	NA	stand	6	1974	1979	6	Chrisman_1980	grey	JVM	04/02/2020	Figure 6; not obvious infestation only; total number cones / number trees	NA	M01002
348	1	6	1	1977	Pseudotsuga menziesii	PSEMEN	P	16.8	C	41.2	cones/individual	cone	cone-scar count	46.28	-112.47	B	Thunderbolt Creek	United States of America (the)	NA	stand	6	1974	1979	6	Chrisman_1980	grey	JVM	04/02/2020	Figure 6; not obvious infestation only; total number cones / number trees	NA	M01002
348	1	6	1	1978	Pseudotsuga menziesii	PSEMEN	P	41.2	C	41.2	cones/individual	cone	cone-scar count	46.28	-112.47	B	Thunderbolt Creek	United States of America (the)	NA	stand	6	1974	1979	6	Chrisman_1980	grey	JVM	04/02/2020	Figure 6; not obvious infestation only; total number cones / number trees	NA	M01002
348	1	6	1	1979	Pseudotsuga menziesii	PSEMEN	P	0	C	41.2	cones/individual	cone	cone-scar count	46.28	-112.47	B	Thunderbolt Creek	United States of America (the)	NA	stand	6	1974	1979	6	Chrisman_1980	grey	JVM	04/02/2020	Figure 6; not obvious infestation only; total number cones / number trees	NA	M01002
352	1	1	1	1974	Nothofagus spp.	NOTSPP	P	193	C	956	seeds/m2	seed	seed trap	-41.92	172.65	A	Mt Misery	New Zealand	NA	stand	20	1974	1993	18	Christie_2018	peer-reviewed	JVM	18/02/2020	Figure 1	NA	M01037
352	1	1	1	1975	Nothofagus spp.	NOTSPP	P	0	C	956	seeds/m2	seed	seed trap	-41.92	172.65	A	Mt Misery	New Zealand	NA	stand	20	1974	1993	18	Christie_2018	peer-reviewed	JVM	18/02/2020	Figure 1	NA	M01037
352	1	1	1	1976	Nothofagus spp.	NOTSPP	P	216	C	956	seeds/m2	seed	seed trap	-41.92	172.65	A	Mt Misery	New Zealand	NA	stand	20	1974	1993	18	Christie_2018	peer-reviewed	JVM	18/02/2020	Figure 1	NA	M01037
352	1	1	1	1977	Nothofagus spp.	NOTSPP	P	0	C	956	seeds/m2	seed	seed trap	-41.92	172.65	A	Mt Misery	New Zealand	NA	stand	20	1974	1993	18	Christie_2018	peer-reviewed	JVM	18/02/2020	Figure 1	NA	M01037
352	1	1	1	1978	Nothofagus spp.	NOTSPP	P	0	C	956	seeds/m2	seed	seed trap	-41.92	172.65	A	Mt Misery	New Zealand	NA	stand	20	1974	1993	18	Christie_2018	peer-reviewed	JVM	18/02/2020	Figure 1	NA	M01037
352	1	1	1	1979	Nothofagus spp.	NOTSPP	P	794	C	956	seeds/m2	seed	seed trap	-41.92	172.65	A	Mt Misery	New Zealand	NA	stand	20	1974	1993	18	Christie_2018	peer-reviewed	JVM	18/02/2020	Figure 1	NA	M01037
352	1	1	1	1980	Nothofagus spp.	NOTSPP	P	0	C	956	seeds/m2	seed	seed trap	-41.92	172.65	A	Mt Misery	New Zealand	NA	stand	20	1974	1993	18	Christie_2018	peer-reviewed	JVM	18/02/2020	Figure 1	NA	M01037
352	1	1	1	1981	Nothofagus spp.	NOTSPP	P	0	C	956	seeds/m2	seed	seed trap	-41.92	172.65	A	Mt Misery	New Zealand	NA	stand	20	1974	1993	18	Christie_2018	peer-reviewed	JVM	18/02/2020	Figure 1	NA	M01037
352	1	1	1	1982	Nothofagus spp.	NOTSPP	P	956	C	956	seeds/m2	seed	seed trap	-41.92	172.65	A	Mt Misery	New Zealand	NA	stand	20	1974	1993	18	Christie_2018	peer-reviewed	JVM	18/02/2020	Figure 1	NA	M01037
352	1	1	1	1983	Nothofagus spp.	NOTSPP	P	0	C	956	seeds/m2	seed	seed trap	-41.92	172.65	A	Mt Misery	New Zealand	NA	stand	20	1974	1993	18	Christie_2018	peer-reviewed	JVM	18/02/2020	Figure 1	NA	M01037
352	1	1	1	1984	Nothofagus spp.	NOTSPP	P	0	C	956	seeds/m2	seed	seed trap	-41.92	172.65	A	Mt Misery	New Zealand	NA	stand	20	1974	1993	18	Christie_2018	peer-reviewed	JVM	18/02/2020	Figure 1	NA	M01037
352	1	1	1	1985	Nothofagus spp.	NOTSPP	P	0	C	956	seeds/m2	seed	seed trap	-41.92	172.65	A	Mt Misery	New Zealand	NA	stand	20	1974	1993	18	Christie_2018	peer-reviewed	JVM	18/02/2020	Figure 1	NA	M01037
352	1	1	1	1986	Nothofagus spp.	NOTSPP	P	311	C	956	seeds/m2	seed	seed trap	-41.92	172.65	A	Mt Misery	New Zealand	NA	stand	20	1974	1993	18	Christie_2018	peer-reviewed	JVM	18/02/2020	Figure 1	NA	M01037
352	2	1	1	1989	Nothofagus spp.	NOTSPP	P	213	C	956	seeds/m2	seed	seed trap	-41.92	172.65	A	Mt Misery	New Zealand	NA	stand	20	1974	1993	18	Christie_2018	peer-reviewed	JVM	18/02/2020	Figure 1	NA	M01037
352	2	1	1	1990	Nothofagus spp.	NOTSPP	P	223	C	956	seeds/m2	seed	seed trap	-41.92	172.65	A	Mt Misery	New Zealand	NA	stand	20	1974	1993	18	Christie_2018	peer-reviewed	JVM	18/02/2020	Figure 1	NA	M01037
352	2	1	1	1991	Nothofagus spp.	NOTSPP	P	41	C	956	seeds/m2	seed	seed trap	-41.92	172.65	A	Mt Misery	New Zealand	NA	stand	20	1974	1993	18	Christie_2018	peer-reviewed	JVM	18/02/2020	Figure 1	NA	M01037
352	2	1	1	1992	Nothofagus spp.	NOTSPP	P	0	C	956	seeds/m2	seed	seed trap	-41.92	172.65	A	Mt Misery	New Zealand	NA	stand	20	1974	1993	18	Christie_2018	peer-reviewed	JVM	18/02/2020	Figure 1	NA	M01037
352	2	1	1	1993	Nothofagus spp.	NOTSPP	P	135	C	956	seeds/m2	seed	seed trap	-41.92	172.65	A	Mt Misery	New Zealand	NA	stand	20	1974	1993	18	Christie_2018	peer-reviewed	JVM	18/02/2020	Figure 1	NA	M01037
358	1	1	1	2003	Yucca brevifolia	YUCBRE	P	2	O	2	NA	flower	flower count	36.17	-116.08	C	Joshua tree's range	United States of America (the)	NA	super-region	1200	2003	2003	1	Clair_2018	peer-reviewed	JVM	05/02/2020	Text in page 2; Figure 3d	NA	M01004
362	1	1	1	1993	Acer saccharum	ACESAC	P	0	C	1.96	index	seed	seed trap	43.93	-71.75	A	Hubbard Brook Experimental Forest, REF1 500m	United States of America (the)	500	stand	12	1993	2016	24	Cleavitt _2017	peer-reviewed	JVM	06/02/2020	Figure S1	NA ; Value added: 0.73	M01009
362	1	1	1	1994	Acer saccharum	ACESAC	P	1.05	C	1.96	index	seed	seed trap	43.93	-71.75	A	Hubbard Brook Experimental Forest, REF1 500m	United States of America (the)	500	stand	12	1993	2016	24	Cleavitt _2017	peer-reviewed	JVM	06/02/2020	Figure S1	NA	M01009
362	1	1	1	1995	Acer saccharum	ACESAC	P	0.2	C	1.96	index	seed	seed trap	43.93	-71.75	A	Hubbard Brook Experimental Forest, REF1 500m	United States of America (the)	500	stand	12	1993	2016	24	Cleavitt _2017	peer-reviewed	JVM	06/02/2020	Figure S1	NA ; Value added: 0.73	M01009
362	1	1	1	1996	Acer saccharum	ACESAC	P	1.32	C	1.96	index	seed	seed trap	43.93	-71.75	A	Hubbard Brook Experimental Forest, REF1 500m	United States of America (the)	500	stand	12	1993	2016	24	Cleavitt _2017	peer-reviewed	JVM	06/02/2020	Figure S1	NA	M01009
362	1	1	1	1997	Acer saccharum	ACESAC	P	0.05	C	1.96	index	seed	seed trap	43.93	-71.75	A	Hubbard Brook Experimental Forest, REF1 500m	United States of America (the)	500	stand	12	1993	2016	24	Cleavitt _2017	peer-reviewed	JVM	06/02/2020	Figure S1	NA ; Value added: 0.73	M01009
362	1	1	1	1998	Acer saccharum	ACESAC	P	0.87	C	1.96	index	seed	seed trap	43.93	-71.75	A	Hubbard Brook Experimental Forest, REF1 500m	United States of America (the)	500	stand	12	1993	2016	24	Cleavitt _2017	peer-reviewed	JVM	06/02/2020	Figure S1	NA	M01009
362	1	1	1	1999	Acer saccharum	ACESAC	P	0.22	C	1.96	index	seed	seed trap	43.93	-71.75	A	Hubbard Brook Experimental Forest, REF1 500m	United States of America (the)	500	stand	12	1993	2016	24	Cleavitt _2017	peer-reviewed	JVM	06/02/2020	Figure S1	NA ; Value added: 0.73	M01009
362	1	1	1	2000	Acer saccharum	ACESAC	P	1.96	C	1.96	index	seed	seed trap	43.93	-71.75	A	Hubbard Brook Experimental Forest, REF1 500m	United States of America (the)	500	stand	12	1993	2016	24	Cleavitt _2017	peer-reviewed	JVM	06/02/2020	Figure S1	NA	M01009
362	1	1	1	2001	Acer saccharum	ACESAC	P	0	C	1.96	index	seed	seed trap	43.93	-71.75	A	Hubbard Brook Experimental Forest, REF1 500m	United States of America (the)	500	stand	12	1993	2016	24	Cleavitt _2017	peer-reviewed	JVM	06/02/2020	Figure S1	NA ; Value added: 0.73	M01009
362	1	1	1	2002	Acer saccharum	ACESAC	P	1.56	C	1.96	index	seed	seed trap	43.93	-71.75	A	Hubbard Brook Experimental Forest, REF1 500m	United States of America (the)	500	stand	12	1993	2016	24	Cleavitt _2017	peer-reviewed	JVM	06/02/2020	Figure S1	NA	M01009
362	1	1	1	2003	Acer saccharum	ACESAC	P	0.25	C	1.96	index	seed	seed trap	43.93	-71.75	A	Hubbard Brook Experimental Forest, REF1 500m	United States of America (the)	500	stand	12	1993	2016	24	Cleavitt _2017	peer-reviewed	JVM	06/02/2020	Figure S1	NA ; Value added: 0.73	M01009
362	1	1	1	2004	Acer saccharum	ACESAC	P	0.3	C	1.96	index	seed	seed trap	43.93	-71.75	A	Hubbard Brook Experimental Forest, REF1 500m	United States of America (the)	500	stand	12	1993	2016	24	Cleavitt _2017	peer-reviewed	JVM	06/02/2020	Figure S1	NA ; Value added: 0.73	M01009
362	1	1	1	2005	Acer saccharum	ACESAC	P	0	C	1.96	index	seed	seed trap	43.93	-71.75	A	Hubbard Brook Experimental Forest, REF1 500m	United States of America (the)	500	stand	12	1993	2016	24	Cleavitt _2017	peer-reviewed	JVM	06/02/2020	Figure S1	NA ; Value added: 0.73	M01009
362	1	1	1	2006	Acer saccharum	ACESAC	P	1.86	C	1.96	index	seed	seed trap	43.93	-71.75	A	Hubbard Brook Experimental Forest, REF1 500m	United States of America (the)	500	stand	12	1993	2016	24	Cleavitt _2017	peer-reviewed	JVM	06/02/2020	Figure S1	NA	M01009
362	1	1	1	2007	Acer saccharum	ACESAC	P	0.05	C	1.96	index	seed	seed trap	43.93	-71.75	A	Hubbard Brook Experimental Forest, REF1 500m	United States of America (the)	500	stand	12	1993	2016	24	Cleavitt _2017	peer-reviewed	JVM	06/02/2020	Figure S1	NA ; Value added: 0.73	M01009
362	1	1	1	2008	Acer saccharum	ACESAC	P	0.12	C	1.96	index	seed	seed trap	43.93	-71.75	A	Hubbard Brook Experimental Forest, REF1 500m	United States of America (the)	500	stand	12	1993	2016	24	Cleavitt _2017	peer-reviewed	JVM	06/02/2020	Figure S1	NA ; Value added: 0.73	M01009
362	1	1	1	2009	Acer saccharum	ACESAC	P	0.28	C	1.96	index	seed	seed trap	43.93	-71.75	A	Hubbard Brook Experimental Forest, REF1 500m	United States of America (the)	500	stand	12	1993	2016	24	Cleavitt _2017	peer-reviewed	JVM	06/02/2020	Figure S1	NA	M01009
362	1	1	1	2010	Acer saccharum	ACESAC	P	0.05	C	1.96	index	seed	seed trap	43.93	-71.75	A	Hubbard Brook Experimental Forest, REF1 500m	United States of America (the)	500	stand	12	1993	2016	24	Cleavitt _2017	peer-reviewed	JVM	06/02/2020	Figure S1	NA ; Value added: 0.73	M01009
362	1	1	1	2011	Acer saccharum	ACESAC	P	1.61	C	1.96	index	seed	seed trap	43.93	-71.75	A	Hubbard Brook Experimental Forest, REF1 500m	United States of America (the)	500	stand	12	1993	2016	24	Cleavitt _2017	peer-reviewed	JVM	06/02/2020	Figure S1	NA	M01009
362	1	1	1	2012	Acer saccharum	ACESAC	P	0	C	1.96	index	seed	seed trap	43.93	-71.75	A	Hubbard Brook Experimental Forest, REF1 500m	United States of America (the)	500	stand	12	1993	2016	24	Cleavitt _2017	peer-reviewed	JVM	06/02/2020	Figure S1	NA ; Value added: 0.73	M01009
362	1	1	1	2013	Acer saccharum	ACESAC	P	0.32	C	1.96	index	seed	seed trap	43.93	-71.75	A	Hubbard Brook Experimental Forest, REF1 500m	United States of America (the)	500	stand	12	1993	2016	24	Cleavitt _2017	peer-reviewed	JVM	06/02/2020	Figure S1	NA ; Value added: 0.73	M01009
362	1	1	1	2014	Acer saccharum	ACESAC	P	0.12	C	1.96	index	seed	seed trap	43.93	-71.75	A	Hubbard Brook Experimental Forest, REF1 500m	United States of America (the)	500	stand	12	1993	2016	24	Cleavitt _2017	peer-reviewed	JVM	06/02/2020	Figure S1	NA ; Value added: 0.73	M01009
362	1	1	1	2015	Acer saccharum	ACESAC	P	0	C	1.96	index	seed	seed trap	43.93	-71.75	A	Hubbard Brook Experimental Forest, REF1 500m	United States of America (the)	500	stand	12	1993	2016	24	Cleavitt _2017	peer-reviewed	JVM	06/02/2020	Figure S1	NA ; Value added: 0.73	M01009
362	1	1	1	2016	Acer saccharum	ACESAC	P	0	C	1.96	index	seed	seed trap	43.93	-71.75	A	Hubbard Brook Experimental Forest, REF1 500m	United States of America (the)	500	stand	12	1993	2016	24	Cleavitt _2017	peer-reviewed	JVM	06/02/2020	Figure S1	NA ; Value added: 0.73	M01009
362	1	1	1	1993	Fagus grandifolia	FAGGRA	P	0.17	C	2.5	index	seed	seed trap	43.93	-71.75	A	Hubbard Brook Experimental Forest, REF1 500m	United States of America (the)	500	stand	12	1993	2016	24	Cleavitt _2017	peer-reviewed	JVM	06/02/2020	Figure S1	NA ; Value added: 0.78	M01009
362	1	1	1	1994	Fagus grandifolia	FAGGRA	P	0.7	C	2.5	index	seed	seed trap	43.93	-71.75	A	Hubbard Brook Experimental Forest, REF1 500m	United States of America (the)	500	stand	12	1993	2016	24	Cleavitt _2017	peer-reviewed	JVM	06/02/2020	Figure S1	NA ; Value added: 0.78	M01009
362	1	1	1	1995	Fagus grandifolia	FAGGRA	P	0.23	C	2.5	index	seed	seed trap	43.93	-71.75	A	Hubbard Brook Experimental Forest, REF1 500m	United States of America (the)	500	stand	12	1993	2016	24	Cleavitt _2017	peer-reviewed	JVM	06/02/2020	Figure S1	NA ; Value added: 0.78	M01009
362	1	1	1	1996	Fagus grandifolia	FAGGRA	P	0.85	C	2.5	index	seed	seed trap	43.93	-71.75	A	Hubbard Brook Experimental Forest, REF1 500m	United States of America (the)	500	stand	12	1993	2016	24	Cleavitt _2017	peer-reviewed	JVM	06/02/2020	Figure S1	NA	M01009
362	1	1	1	1997	Fagus grandifolia	FAGGRA	P	0.09	C	2.5	index	seed	seed trap	43.93	-71.75	A	Hubbard Brook Experimental Forest, REF1 500m	United States of America (the)	500	stand	12	1993	2016	24	Cleavitt _2017	peer-reviewed	JVM	06/02/2020	Figure S1	NA ; Value added: 0.78	M01009
362	1	1	1	1998	Fagus grandifolia	FAGGRA	P	0.06	C	2.5	index	seed	seed trap	43.93	-71.75	A	Hubbard Brook Experimental Forest, REF1 500m	United States of America (the)	500	stand	12	1993	2016	24	Cleavitt _2017	peer-reviewed	JVM	06/02/2020	Figure S1	NA	M01009
362	1	1	1	1999	Fagus grandifolia	FAGGRA	P	0.12	C	2.5	index	seed	seed trap	43.93	-71.75	A	Hubbard Brook Experimental Forest, REF1 500m	United States of America (the)	500	stand	12	1993	2016	24	Cleavitt _2017	peer-reviewed	JVM	06/02/2020	Figure S1	NA ; Value added: 0.78	M01009
362	1	1	1	2000	Fagus grandifolia	FAGGRA	P	0.62	C	2.5	index	seed	seed trap	43.93	-71.75	A	Hubbard Brook Experimental Forest, REF1 500m	United States of America (the)	500	stand	12	1993	2016	24	Cleavitt _2017	peer-reviewed	JVM	06/02/2020	Figure S1	NA	M01009
362	1	1	1	2001	Fagus grandifolia	FAGGRA	P	0	C	2.5	index	seed	seed trap	43.93	-71.75	A	Hubbard Brook Experimental Forest, REF1 500m	United States of America (the)	500	stand	12	1993	2016	24	Cleavitt _2017	peer-reviewed	JVM	06/02/2020	Figure S1	NA ; Value added: 0.78	M01009
362	1	1	1	2002	Fagus grandifolia	FAGGRA	P	2.5	C	2.5	index	seed	seed trap	43.93	-71.75	A	Hubbard Brook Experimental Forest, REF1 500m	United States of America (the)	500	stand	12	1993	2016	24	Cleavitt _2017	peer-reviewed	JVM	06/02/2020	Figure S1	NA	M01009
362	1	1	1	2003	Fagus grandifolia	FAGGRA	P	0.03	C	2.5	index	seed	seed trap	43.93	-71.75	A	Hubbard Brook Experimental Forest, REF1 500m	United States of America (the)	500	stand	12	1993	2016	24	Cleavitt _2017	peer-reviewed	JVM	06/02/2020	Figure S1	NA ; Value added: 0.78	M01009
362	1	1	1	2004	Fagus grandifolia	FAGGRA	P	0.42	C	2.5	index	seed	seed trap	43.93	-71.75	A	Hubbard Brook Experimental Forest, REF1 500m	United States of America (the)	500	stand	12	1993	2016	24	Cleavitt _2017	peer-reviewed	JVM	06/02/2020	Figure S1	NA ; Value added: 0.78	M01009
362	1	1	1	2005	Fagus grandifolia	FAGGRA	P	0.06	C	2.5	index	seed	seed trap	43.93	-71.75	A	Hubbard Brook Experimental Forest, REF1 500m	United States of America (the)	500	stand	12	1993	2016	24	Cleavitt _2017	peer-reviewed	JVM	06/02/2020	Figure S1	NA ; Value added: 0.78	M01009
362	1	1	1	2006	Fagus grandifolia	FAGGRA	P	2.08	C	2.5	index	seed	seed trap	43.93	-71.75	A	Hubbard Brook Experimental Forest, REF1 500m	United States of America (the)	500	stand	12	1993	2016	24	Cleavitt _2017	peer-reviewed	JVM	06/02/2020	Figure S1	NA	M01009
362	1	1	1	2007	Fagus grandifolia	FAGGRA	P	0.06	C	2.5	index	seed	seed trap	43.93	-71.75	A	Hubbard Brook Experimental Forest, REF1 500m	United States of America (the)	500	stand	12	1993	2016	24	Cleavitt _2017	peer-reviewed	JVM	06/02/2020	Figure S1	NA ; Value added: 0.78	M01009
362	1	1	1	2008	Fagus grandifolia	FAGGRA	P	0.26	C	2.5	index	seed	seed trap	43.93	-71.75	A	Hubbard Brook Experimental Forest, REF1 500m	United States of America (the)	500	stand	12	1993	2016	24	Cleavitt _2017	peer-reviewed	JVM	06/02/2020	Figure S1	NA ; Value added: 0.78	M01009
362	1	1	1	2009	Fagus grandifolia	FAGGRA	P	0.31	C	2.5	index	seed	seed trap	43.93	-71.75	A	Hubbard Brook Experimental Forest, REF1 500m	United States of America (the)	500	stand	12	1993	2016	24	Cleavitt _2017	peer-reviewed	JVM	06/02/2020	Figure S1	NA ; Value added: 0.78	M01009
362	1	1	1	2010	Fagus grandifolia	FAGGRA	P	0.06	C	2.5	index	seed	seed trap	43.93	-71.75	A	Hubbard Brook Experimental Forest, REF1 500m	United States of America (the)	500	stand	12	1993	2016	24	Cleavitt _2017	peer-reviewed	JVM	06/02/2020	Figure S1	NA ; Value added: 0.78	M01009
362	1	1	1	2011	Fagus grandifolia	FAGGRA	P	0.93	C	2.5	index	seed	seed trap	43.93	-71.75	A	Hubbard Brook Experimental Forest, REF1 500m	United States of America (the)	500	stand	12	1993	2016	24	Cleavitt _2017	peer-reviewed	JVM	06/02/2020	Figure S1	NA	M01009
362	1	1	1	2012	Fagus grandifolia	FAGGRA	P	0	C	2.5	index	seed	seed trap	43.93	-71.75	A	Hubbard Brook Experimental Forest, REF1 500m	United States of America (the)	500	stand	12	1993	2016	24	Cleavitt _2017	peer-reviewed	JVM	06/02/2020	Figure S1	NA ; Value added: 0.78	M01009
362	1	1	1	2013	Fagus grandifolia	FAGGRA	P	0.88	C	2.5	index	seed	seed trap	43.93	-71.75	A	Hubbard Brook Experimental Forest, REF1 500m	United States of America (the)	500	stand	12	1993	2016	24	Cleavitt _2017	peer-reviewed	JVM	06/02/2020	Figure S1	NA	M01009
362	1	1	1	2014	Fagus grandifolia	FAGGRA	P	0.03	C	2.5	index	seed	seed trap	43.93	-71.75	A	Hubbard Brook Experimental Forest, REF1 500m	United States of America (the)	500	stand	12	1993	2016	24	Cleavitt _2017	peer-reviewed	JVM	06/02/2020	Figure S1	NA ; Value added: 0.78	M01009
362	1	1	1	2015	Fagus grandifolia	FAGGRA	P	1.72	C	2.5	index	seed	seed trap	43.93	-71.75	A	Hubbard Brook Experimental Forest, REF1 500m	United States of America (the)	500	stand	12	1993	2016	24	Cleavitt _2017	peer-reviewed	JVM	06/02/2020	Figure S1	NA	M01009
362	1	1	1	2016	Fagus grandifolia	FAGGRA	P	0.26	C	2.5	index	seed	seed trap	43.93	-71.75	A	Hubbard Brook Experimental Forest, REF1 500m	United States of America (the)	500	stand	12	1993	2016	24	Cleavitt _2017	peer-reviewed	JVM	06/02/2020	Figure S1	NA ; Value added: 0.78	M01009
362	1	2	1	1993	Acer saccharum	ACESAC	P	0	C	3	index	seed	seed trap	43.93	-71.75	A	Hubbard Brook Experimental Forest, REF1 600m	United States of America (the)	600	stand	12	1993	2016	24	Cleavitt _2017	peer-reviewed	JVM	06/02/2020	Figure S1	NA ; Value added: 0.68	M01009
362	1	2	1	1994	Acer saccharum	ACESAC	P	1.09	C	3	index	seed	seed trap	43.93	-71.75	A	Hubbard Brook Experimental Forest, REF1 600m	United States of America (the)	600	stand	12	1993	2016	24	Cleavitt _2017	peer-reviewed	JVM	06/02/2020	Figure S1	NA	M01009
362	1	2	1	1995	Acer saccharum	ACESAC	P	0.39	C	3	index	seed	seed trap	43.93	-71.75	A	Hubbard Brook Experimental Forest, REF1 600m	United States of America (the)	600	stand	12	1993	2016	24	Cleavitt _2017	peer-reviewed	JVM	06/02/2020	Figure S1	NA ; Value added: 0.68	M01009
362	1	2	1	1996	Acer saccharum	ACESAC	P	1.36	C	3	index	seed	seed trap	43.93	-71.75	A	Hubbard Brook Experimental Forest, REF1 600m	United States of America (the)	600	stand	12	1993	2016	24	Cleavitt _2017	peer-reviewed	JVM	06/02/2020	Figure S1	NA	M01009
362	1	2	1	1997	Acer saccharum	ACESAC	P	0	C	3	index	seed	seed trap	43.93	-71.75	A	Hubbard Brook Experimental Forest, REF1 600m	United States of America (the)	600	stand	12	1993	2016	24	Cleavitt _2017	peer-reviewed	JVM	06/02/2020	Figure S1	NA ; Value added: 0.68	M01009
362	1	2	1	1998	Acer saccharum	ACESAC	P	0.54	C	3	index	seed	seed trap	43.93	-71.75	A	Hubbard Brook Experimental Forest, REF1 600m	United States of America (the)	600	stand	12	1993	2016	24	Cleavitt _2017	peer-reviewed	JVM	06/02/2020	Figure S1	NA ; Value added: 0.68	M01009
362	1	2	1	1999	Acer saccharum	ACESAC	P	0.56	C	3	index	seed	seed trap	43.93	-71.75	A	Hubbard Brook Experimental Forest, REF1 600m	United States of America (the)	600	stand	12	1993	2016	24	Cleavitt _2017	peer-reviewed	JVM	06/02/2020	Figure S1	NA ; Value added: 0.68	M01009
362	1	2	1	2000	Acer saccharum	ACESAC	P	0.64	C	3	index	seed	seed trap	43.93	-71.75	A	Hubbard Brook Experimental Forest, REF1 600m	United States of America (the)	600	stand	12	1993	2016	24	Cleavitt _2017	peer-reviewed	JVM	06/02/2020	Figure S1	NA	M01009
362	1	2	1	2001	Acer saccharum	ACESAC	P	0	C	3	index	seed	seed trap	43.93	-71.75	A	Hubbard Brook Experimental Forest, REF1 600m	United States of America (the)	600	stand	12	1993	2016	24	Cleavitt _2017	peer-reviewed	JVM	06/02/2020	Figure S1	NA ; Value added: 0.68	M01009
362	1	2	1	2002	Acer saccharum	ACESAC	P	1.99	C	3	index	seed	seed trap	43.93	-71.75	A	Hubbard Brook Experimental Forest, REF1 600m	United States of America (the)	600	stand	12	1993	2016	24	Cleavitt _2017	peer-reviewed	JVM	06/02/2020	Figure S1	NA	M01009
362	1	2	1	2003	Acer saccharum	ACESAC	P	0.07	C	3	index	seed	seed trap	43.93	-71.75	A	Hubbard Brook Experimental Forest, REF1 600m	United States of America (the)	600	stand	12	1993	2016	24	Cleavitt _2017	peer-reviewed	JVM	06/02/2020	Figure S1	NA ; Value added: 0.68	M01009
362	1	2	1	2004	Acer saccharum	ACESAC	P	0.24	C	3	index	seed	seed trap	43.93	-71.75	A	Hubbard Brook Experimental Forest, REF1 600m	United States of America (the)	600	stand	12	1993	2016	24	Cleavitt _2017	peer-reviewed	JVM	06/02/2020	Figure S1	NA ; Value added: 0.68	M01009
362	1	2	1	2005	Acer saccharum	ACESAC	P	0	C	3	index	seed	seed trap	43.93	-71.75	A	Hubbard Brook Experimental Forest, REF1 600m	United States of America (the)	600	stand	12	1993	2016	24	Cleavitt _2017	peer-reviewed	JVM	06/02/2020	Figure S1	NA ; Value added: 0.68	M01009
362	1	2	1	2006	Acer saccharum	ACESAC	P	3	C	3	index	seed	seed trap	43.93	-71.75	A	Hubbard Brook Experimental Forest, REF1 600m	United States of America (the)	600	stand	12	1993	2016	24	Cleavitt _2017	peer-reviewed	JVM	06/02/2020	Figure S1	NA	M01009
362	1	2	1	2007	Acer saccharum	ACESAC	P	0	C	3	index	seed	seed trap	43.93	-71.75	A	Hubbard Brook Experimental Forest, REF1 600m	United States of America (the)	600	stand	12	1993	2016	24	Cleavitt _2017	peer-reviewed	JVM	06/02/2020	Figure S1	NA ; Value added: 0.68	M01009
362	1	2	1	2008	Acer saccharum	ACESAC	P	0.05	C	3	index	seed	seed trap	43.93	-71.75	A	Hubbard Brook Experimental Forest, REF1 600m	United States of America (the)	600	stand	12	1993	2016	24	Cleavitt _2017	peer-reviewed	JVM	06/02/2020	Figure S1	NA ; Value added: 0.68	M01009
362	1	2	1	2009	Acer saccharum	ACESAC	P	0.13	C	3	index	seed	seed trap	43.93	-71.75	A	Hubbard Brook Experimental Forest, REF1 600m	United States of America (the)	600	stand	12	1993	2016	24	Cleavitt _2017	peer-reviewed	JVM	06/02/2020	Figure S1	NA	M01009
362	1	2	1	2010	Acer saccharum	ACESAC	P	0	C	3	index	seed	seed trap	43.93	-71.75	A	Hubbard Brook Experimental Forest, REF1 600m	United States of America (the)	600	stand	12	1993	2016	24	Cleavitt _2017	peer-reviewed	JVM	06/02/2020	Figure S1	NA ; Value added: 0.68	M01009
362	1	2	1	2011	Acer saccharum	ACESAC	P	0.87	C	3	index	seed	seed trap	43.93	-71.75	A	Hubbard Brook Experimental Forest, REF1 600m	United States of America (the)	600	stand	12	1993	2016	24	Cleavitt _2017	peer-reviewed	JVM	06/02/2020	Figure S1	NA	M01009
362	1	2	1	2012	Acer saccharum	ACESAC	P	0	C	3	index	seed	seed trap	43.93	-71.75	A	Hubbard Brook Experimental Forest, REF1 600m	United States of America (the)	600	stand	12	1993	2016	24	Cleavitt _2017	peer-reviewed	JVM	06/02/2020	Figure S1	NA ; Value added: 0.68	M01009
362	1	2	1	2013	Acer saccharum	ACESAC	P	0.37	C	3	index	seed	seed trap	43.93	-71.75	A	Hubbard Brook Experimental Forest, REF1 600m	United States of America (the)	600	stand	12	1993	2016	24	Cleavitt _2017	peer-reviewed	JVM	06/02/2020	Figure S1	NA ; Value added: 0.68	M01009
362	1	2	1	2014	Acer saccharum	ACESAC	P	0.15	C	3	index	seed	seed trap	43.93	-71.75	A	Hubbard Brook Experimental Forest, REF1 600m	United States of America (the)	600	stand	12	1993	2016	24	Cleavitt _2017	peer-reviewed	JVM	06/02/2020	Figure S1	NA ; Value added: 0.68	M01009
362	1	2	1	2015	Acer saccharum	ACESAC	P	0.22	C	3	index	seed	seed trap	43.93	-71.75	A	Hubbard Brook Experimental Forest, REF1 600m	United States of America (the)	600	stand	12	1993	2016	24	Cleavitt _2017	peer-reviewed	JVM	06/02/2020	Figure S1	NA ; Value added: 0.68	M01009
362	1	2	1	2016	Acer saccharum	ACESAC	P	0	C	3	index	seed	seed trap	43.93	-71.75	A	Hubbard Brook Experimental Forest, REF1 600m	United States of America (the)	600	stand	12	1993	2016	24	Cleavitt _2017	peer-reviewed	JVM	06/02/2020	Figure S1	NA ; Value added: 0.68	M01009
362	1	2	1	1993	Fagus grandifolia	FAGGRA	P	0.16	C	2.94	index	seed	seed trap	43.93	-71.75	A	Hubbard Brook Experimental Forest, REF1 600m	United States of America (the)	600	stand	12	1993	2016	24	Cleavitt _2017	peer-reviewed	JVM	06/02/2020	Figure S1	NA ; Value added: 0.72	M01009
362	1	2	1	1994	Fagus grandifolia	FAGGRA	P	0.66	C	2.94	index	seed	seed trap	43.93	-71.75	A	Hubbard Brook Experimental Forest, REF1 600m	United States of America (the)	600	stand	12	1993	2016	24	Cleavitt _2017	peer-reviewed	JVM	06/02/2020	Figure S1	NA	M01009
362	1	2	1	1995	Fagus grandifolia	FAGGRA	P	0.11	C	2.94	index	seed	seed trap	43.93	-71.75	A	Hubbard Brook Experimental Forest, REF1 600m	United States of America (the)	600	stand	12	1993	2016	24	Cleavitt _2017	peer-reviewed	JVM	06/02/2020	Figure S1	NA ; Value added: 0.72	M01009
362	1	2	1	1996	Fagus grandifolia	FAGGRA	P	0.69	C	2.94	index	seed	seed trap	43.93	-71.75	A	Hubbard Brook Experimental Forest, REF1 600m	United States of America (the)	600	stand	12	1993	2016	24	Cleavitt _2017	peer-reviewed	JVM	06/02/2020	Figure S1	NA ; Value added: 0.72	M01009
362	1	2	1	1997	Fagus grandifolia	FAGGRA	P	0.08	C	2.94	index	seed	seed trap	43.93	-71.75	A	Hubbard Brook Experimental Forest, REF1 600m	United States of America (the)	600	stand	12	1993	2016	24	Cleavitt _2017	peer-reviewed	JVM	06/02/2020	Figure S1	NA ; Value added: 0.72	M01009
362	1	2	1	1998	Fagus grandifolia	FAGGRA	P	0.05	C	2.94	index	seed	seed trap	43.93	-71.75	A	Hubbard Brook Experimental Forest, REF1 600m	United States of America (the)	600	stand	12	1993	2016	24	Cleavitt _2017	peer-reviewed	JVM	06/02/2020	Figure S1	NA	M01009
362	1	2	1	1999	Fagus grandifolia	FAGGRA	P	0	C	2.94	index	seed	seed trap	43.93	-71.75	A	Hubbard Brook Experimental Forest, REF1 600m	United States of America (the)	600	stand	12	1993	2016	24	Cleavitt _2017	peer-reviewed	JVM	06/02/2020	Figure S1	NA ; Value added: 0.72	M01009
362	1	2	1	2000	Fagus grandifolia	FAGGRA	P	1.26	C	2.94	index	seed	seed trap	43.93	-71.75	A	Hubbard Brook Experimental Forest, REF1 600m	United States of America (the)	600	stand	12	1993	2016	24	Cleavitt _2017	peer-reviewed	JVM	06/02/2020	Figure S1	NA	M01009
362	1	2	1	2001	Fagus grandifolia	FAGGRA	P	0.08	C	2.94	index	seed	seed trap	43.93	-71.75	A	Hubbard Brook Experimental Forest, REF1 600m	United States of America (the)	600	stand	12	1993	2016	24	Cleavitt _2017	peer-reviewed	JVM	06/02/2020	Figure S1	NA ; Value added: 0.72	M01009
362	1	2	1	2002	Fagus grandifolia	FAGGRA	P	2.01	C	2.94	index	seed	seed trap	43.93	-71.75	A	Hubbard Brook Experimental Forest, REF1 600m	United States of America (the)	600	stand	12	1993	2016	24	Cleavitt _2017	peer-reviewed	JVM	06/02/2020	Figure S1	NA	M01009
362	1	2	1	2003	Fagus grandifolia	FAGGRA	P	0.13	C	2.94	index	seed	seed trap	43.93	-71.75	A	Hubbard Brook Experimental Forest, REF1 600m	United States of America (the)	600	stand	12	1993	2016	24	Cleavitt _2017	peer-reviewed	JVM	06/02/2020	Figure S1	NA ; Value added: 0.72	M01009
362	1	2	1	2004	Fagus grandifolia	FAGGRA	P	0.6	C	2.94	index	seed	seed trap	43.93	-71.75	A	Hubbard Brook Experimental Forest, REF1 600m	United States of America (the)	600	stand	12	1993	2016	24	Cleavitt _2017	peer-reviewed	JVM	06/02/2020	Figure S1	NA ; Value added: 0.72	M01009
362	1	2	1	2005	Fagus grandifolia	FAGGRA	P	0.11	C	2.94	index	seed	seed trap	43.93	-71.75	A	Hubbard Brook Experimental Forest, REF1 600m	United States of America (the)	600	stand	12	1993	2016	24	Cleavitt _2017	peer-reviewed	JVM	06/02/2020	Figure S1	NA ; Value added: 0.72	M01009
362	1	2	1	2006	Fagus grandifolia	FAGGRA	P	2.94	C	2.94	index	seed	seed trap	43.93	-71.75	A	Hubbard Brook Experimental Forest, REF1 600m	United States of America (the)	600	stand	12	1993	2016	24	Cleavitt _2017	peer-reviewed	JVM	06/02/2020	Figure S1	NA	M01009
362	1	2	1	2007	Fagus grandifolia	FAGGRA	P	0.08	C	2.94	index	seed	seed trap	43.93	-71.75	A	Hubbard Brook Experimental Forest, REF1 600m	United States of America (the)	600	stand	12	1993	2016	24	Cleavitt _2017	peer-reviewed	JVM	06/02/2020	Figure S1	NA ; Value added: 0.72	M01009
362	1	2	1	2008	Fagus grandifolia	FAGGRA	P	0.22	C	2.94	index	seed	seed trap	43.93	-71.75	A	Hubbard Brook Experimental Forest, REF1 600m	United States of America (the)	600	stand	12	1993	2016	24	Cleavitt _2017	peer-reviewed	JVM	06/02/2020	Figure S1	NA ; Value added: 0.72	M01009
362	1	2	1	2009	Fagus grandifolia	FAGGRA	P	0.41	C	2.94	index	seed	seed trap	43.93	-71.75	A	Hubbard Brook Experimental Forest, REF1 600m	United States of America (the)	600	stand	12	1993	2016	24	Cleavitt _2017	peer-reviewed	JVM	06/02/2020	Figure S1	NA ; Value added: 0.72	M01009
362	1	2	1	2010	Fagus grandifolia	FAGGRA	P	0.13	C	2.94	index	seed	seed trap	43.93	-71.75	A	Hubbard Brook Experimental Forest, REF1 600m	United States of America (the)	600	stand	12	1993	2016	24	Cleavitt _2017	peer-reviewed	JVM	06/02/2020	Figure S1	NA ; Value added: 0.72	M01009
362	1	2	1	2011	Fagus grandifolia	FAGGRA	P	1.43	C	2.94	index	seed	seed trap	43.93	-71.75	A	Hubbard Brook Experimental Forest, REF1 600m	United States of America (the)	600	stand	12	1993	2016	24	Cleavitt _2017	peer-reviewed	JVM	06/02/2020	Figure S1	NA	M01009
362	1	2	1	2012	Fagus grandifolia	FAGGRA	P	0	C	2.94	index	seed	seed trap	43.93	-71.75	A	Hubbard Brook Experimental Forest, REF1 600m	United States of America (the)	600	stand	12	1993	2016	24	Cleavitt _2017	peer-reviewed	JVM	06/02/2020	Figure S1	NA ; Value added: 0.72	M01009
362	1	2	1	2013	Fagus grandifolia	FAGGRA	P	0.35	C	2.94	index	seed	seed trap	43.93	-71.75	A	Hubbard Brook Experimental Forest, REF1 600m	United States of America (the)	600	stand	12	1993	2016	24	Cleavitt _2017	peer-reviewed	JVM	06/02/2020	Figure S1	NA	M01009
362	1	2	1	2014	Fagus grandifolia	FAGGRA	P	0	C	2.94	index	seed	seed trap	43.93	-71.75	A	Hubbard Brook Experimental Forest, REF1 600m	United States of America (the)	600	stand	12	1993	2016	24	Cleavitt _2017	peer-reviewed	JVM	06/02/2020	Figure S1	NA ; Value added: 0.72	M01009
362	1	2	1	2015	Fagus grandifolia	FAGGRA	P	0.58	C	2.94	index	seed	seed trap	43.93	-71.75	A	Hubbard Brook Experimental Forest, REF1 600m	United States of America (the)	600	stand	12	1993	2016	24	Cleavitt _2017	peer-reviewed	JVM	06/02/2020	Figure S1	NA ; Value added: 0.72	M01009
362	1	2	1	2016	Fagus grandifolia	FAGGRA	P	0	C	2.94	index	seed	seed trap	43.93	-71.75	A	Hubbard Brook Experimental Forest, REF1 600m	United States of America (the)	600	stand	12	1993	2016	24	Cleavitt _2017	peer-reviewed	JVM	06/02/2020	Figure S1	NA ; Value added: 0.72	M01009
362	1	3	1	1993	Acer saccharum	ACESAC	P	0.07	C	2.65	index	seed	seed trap	43.93	-71.75	A	Hubbard Brook Experimental Forest, REF1 700m	United States of America (the)	700	stand	12	1993	2016	24	Cleavitt _2017	peer-reviewed	JVM	06/02/2020	Figure S1	NA ; Value added: 0.63	M01009
362	1	3	1	1994	Acer saccharum	ACESAC	P	2.65	C	2.65	index	seed	seed trap	43.93	-71.75	A	Hubbard Brook Experimental Forest, REF1 700m	United States of America (the)	700	stand	12	1993	2016	24	Cleavitt _2017	peer-reviewed	JVM	06/02/2020	Figure S1	NA	M01009
362	1	3	1	1995	Acer saccharum	ACESAC	P	0.15	C	2.65	index	seed	seed trap	43.93	-71.75	A	Hubbard Brook Experimental Forest, REF1 700m	United States of America (the)	700	stand	12	1993	2016	24	Cleavitt _2017	peer-reviewed	JVM	06/02/2020	Figure S1	NA ; Value added: 0.63	M01009
362	1	3	1	1996	Acer saccharum	ACESAC	P	1.89	C	2.65	index	seed	seed trap	43.93	-71.75	A	Hubbard Brook Experimental Forest, REF1 700m	United States of America (the)	700	stand	12	1993	2016	24	Cleavitt _2017	peer-reviewed	JVM	06/02/2020	Figure S1	NA	M01009
362	1	3	1	1997	Acer saccharum	ACESAC	P	0	C	2.65	index	seed	seed trap	43.93	-71.75	A	Hubbard Brook Experimental Forest, REF1 700m	United States of America (the)	700	stand	12	1993	2016	24	Cleavitt _2017	peer-reviewed	JVM	06/02/2020	Figure S1	NA ; Value added: 0.63	M01009
362	1	3	1	1998	Acer saccharum	ACESAC	P	0.15	C	2.65	index	seed	seed trap	43.93	-71.75	A	Hubbard Brook Experimental Forest, REF1 700m	United States of America (the)	700	stand	12	1993	2016	24	Cleavitt _2017	peer-reviewed	JVM	06/02/2020	Figure S1	NA ; Value added: 0.63	M01009
362	1	3	1	1999	Acer saccharum	ACESAC	P	0.15	C	2.65	index	seed	seed trap	43.93	-71.75	A	Hubbard Brook Experimental Forest, REF1 700m	United States of America (the)	700	stand	12	1993	2016	24	Cleavitt _2017	peer-reviewed	JVM	06/02/2020	Figure S1	NA ; Value added: 0.63	M01009
362	1	3	1	2000	Acer saccharum	ACESAC	P	1.1	C	2.65	index	seed	seed trap	43.93	-71.75	A	Hubbard Brook Experimental Forest, REF1 700m	United States of America (the)	700	stand	12	1993	2016	24	Cleavitt _2017	peer-reviewed	JVM	06/02/2020	Figure S1	NA	M01009
362	1	3	1	2001	Acer saccharum	ACESAC	P	0.03	C	2.65	index	seed	seed trap	43.93	-71.75	A	Hubbard Brook Experimental Forest, REF1 700m	United States of America (the)	700	stand	12	1993	2016	24	Cleavitt _2017	peer-reviewed	JVM	06/02/2020	Figure S1	NA ; Value added: 0.63	M01009
362	1	3	1	2002	Acer saccharum	ACESAC	P	0.04	C	2.65	index	seed	seed trap	43.93	-71.75	A	Hubbard Brook Experimental Forest, REF1 700m	United States of America (the)	700	stand	12	1993	2016	24	Cleavitt _2017	peer-reviewed	JVM	06/02/2020	Figure S1	NA	M01009
362	1	3	1	2003	Acer saccharum	ACESAC	P	0.4	C	2.65	index	seed	seed trap	43.93	-71.75	A	Hubbard Brook Experimental Forest, REF1 700m	United States of America (the)	700	stand	12	1993	2016	24	Cleavitt _2017	peer-reviewed	JVM	06/02/2020	Figure S1	NA ; Value added: 0.63	M01009
362	1	3	1	2004	Acer saccharum	ACESAC	P	0.49	C	2.65	index	seed	seed trap	43.93	-71.75	A	Hubbard Brook Experimental Forest, REF1 700m	United States of America (the)	700	stand	12	1993	2016	24	Cleavitt _2017	peer-reviewed	JVM	06/02/2020	Figure S1	NA ; Value added: 0.63	M01009
362	1	3	1	2005	Acer saccharum	ACESAC	P	0	C	2.65	index	seed	seed trap	43.93	-71.75	A	Hubbard Brook Experimental Forest, REF1 700m	United States of America (the)	700	stand	12	1993	2016	24	Cleavitt _2017	peer-reviewed	JVM	06/02/2020	Figure S1	NA ; Value added: 0.63	M01009
362	1	3	1	2006	Acer saccharum	ACESAC	P	2.06	C	2.65	index	seed	seed trap	43.93	-71.75	A	Hubbard Brook Experimental Forest, REF1 700m	United States of America (the)	700	stand	12	1993	2016	24	Cleavitt _2017	peer-reviewed	JVM	06/02/2020	Figure S1	NA	M01009
362	1	3	1	2007	Acer saccharum	ACESAC	P	0.07	C	2.65	index	seed	seed trap	43.93	-71.75	A	Hubbard Brook Experimental Forest, REF1 700m	United States of America (the)	700	stand	12	1993	2016	24	Cleavitt _2017	peer-reviewed	JVM	06/02/2020	Figure S1	NA ; Value added: 0.63	M01009
362	1	3	1	2008	Acer saccharum	ACESAC	P	0.03	C	2.65	index	seed	seed trap	43.93	-71.75	A	Hubbard Brook Experimental Forest, REF1 700m	United States of America (the)	700	stand	12	1993	2016	24	Cleavitt _2017	peer-reviewed	JVM	06/02/2020	Figure S1	NA ; Value added: 0.63	M01009
362	1	3	1	2009	Acer saccharum	ACESAC	P	0.4	C	2.65	index	seed	seed trap	43.93	-71.75	A	Hubbard Brook Experimental Forest, REF1 700m	United States of America (the)	700	stand	12	1993	2016	24	Cleavitt _2017	peer-reviewed	JVM	06/02/2020	Figure S1	NA ; Value added: 0.63	M01009
362	1	3	1	2010	Acer saccharum	ACESAC	P	0	C	2.65	index	seed	seed trap	43.93	-71.75	A	Hubbard Brook Experimental Forest, REF1 700m	United States of America (the)	700	stand	12	1993	2016	24	Cleavitt _2017	peer-reviewed	JVM	06/02/2020	Figure S1	NA ; Value added: 0.63	M01009
362	1	3	1	2011	Acer saccharum	ACESAC	P	1.35	C	2.65	index	seed	seed trap	43.93	-71.75	A	Hubbard Brook Experimental Forest, REF1 700m	United States of America (the)	700	stand	12	1993	2016	24	Cleavitt _2017	peer-reviewed	JVM	06/02/2020	Figure S1	NA	M01009
362	1	3	1	2012	Acer saccharum	ACESAC	P	0	C	2.65	index	seed	seed trap	43.93	-71.75	A	Hubbard Brook Experimental Forest, REF1 700m	United States of America (the)	700	stand	12	1993	2016	24	Cleavitt _2017	peer-reviewed	JVM	06/02/2020	Figure S1	NA ; Value added: 0.63	M01009
362	1	3	1	2013	Acer saccharum	ACESAC	P	0.1	C	2.65	index	seed	seed trap	43.93	-71.75	A	Hubbard Brook Experimental Forest, REF1 700m	United States of America (the)	700	stand	12	1993	2016	24	Cleavitt _2017	peer-reviewed	JVM	06/02/2020	Figure S1	NA ; Value added: 0.63	M01009
362	1	3	1	2014	Acer saccharum	ACESAC	P	0.03	C	2.65	index	seed	seed trap	43.93	-71.75	A	Hubbard Brook Experimental Forest, REF1 700m	United States of America (the)	700	stand	12	1993	2016	24	Cleavitt _2017	peer-reviewed	JVM	06/02/2020	Figure S1	NA ; Value added: 0.63	M01009
362	1	3	1	2015	Acer saccharum	ACESAC	P	0.27	C	2.65	index	seed	seed trap	43.93	-71.75	A	Hubbard Brook Experimental Forest, REF1 700m	United States of America (the)	700	stand	12	1993	2016	24	Cleavitt _2017	peer-reviewed	JVM	06/02/2020	Figure S1	NA ; Value added: 0.63	M01009
362	1	3	1	2016	Acer saccharum	ACESAC	P	0.03	C	2.65	index	seed	seed trap	43.93	-71.75	A	Hubbard Brook Experimental Forest, REF1 700m	United States of America (the)	700	stand	12	1993	2016	24	Cleavitt _2017	peer-reviewed	JVM	06/02/2020	Figure S1	NA ; Value added: 0.63	M01009
362	1	3	1	1993	Fagus grandifolia	FAGGRA	P	0	C	2.14	index	seed	seed trap	43.93	-71.75	A	Hubbard Brook Experimental Forest, REF1 700m	United States of America (the)	700	stand	12	1993	2016	24	Cleavitt _2017	peer-reviewed	JVM	06/02/2020	Figure S1	NA	M01009
362	1	3	1	1994	Fagus grandifolia	FAGGRA	P	0.21	C	2.14	index	seed	seed trap	43.93	-71.75	A	Hubbard Brook Experimental Forest, REF1 700m	United States of America (the)	700	stand	12	1993	2016	24	Cleavitt _2017	peer-reviewed	JVM	06/02/2020	Figure S1	NA	M01009
362	1	3	1	1995	Fagus grandifolia	FAGGRA	P	1.09	C	2.14	index	seed	seed trap	43.93	-71.75	A	Hubbard Brook Experimental Forest, REF1 700m	United States of America (the)	700	stand	12	1993	2016	24	Cleavitt _2017	peer-reviewed	JVM	06/02/2020	Figure S1	NA	M01009
362	1	3	1	1996	Fagus grandifolia	FAGGRA	P	1.09	C	2.14	index	seed	seed trap	43.93	-71.75	A	Hubbard Brook Experimental Forest, REF1 700m	United States of America (the)	700	stand	12	1993	2016	24	Cleavitt _2017	peer-reviewed	JVM	06/02/2020	Figure S1	NA	M01009
362	1	3	1	1997	Fagus grandifolia	FAGGRA	P	0	C	2.14	index	seed	seed trap	43.93	-71.75	A	Hubbard Brook Experimental Forest, REF1 700m	United States of America (the)	700	stand	12	1993	2016	24	Cleavitt _2017	peer-reviewed	JVM	06/02/2020	Figure S1	NA ; Value added: 0.95	M01009
362	1	3	1	1998	Fagus grandifolia	FAGGRA	P	0.42	C	2.14	index	seed	seed trap	43.93	-71.75	A	Hubbard Brook Experimental Forest, REF1 700m	United States of America (the)	700	stand	12	1993	2016	24	Cleavitt _2017	peer-reviewed	JVM	06/02/2020	Figure S1	NA ; Value added: 0.95	M01009
362	1	3	1	1999	Fagus grandifolia	FAGGRA	P	0.25	C	2.14	index	seed	seed trap	43.93	-71.75	A	Hubbard Brook Experimental Forest, REF1 700m	United States of America (the)	700	stand	12	1993	2016	24	Cleavitt _2017	peer-reviewed	JVM	06/02/2020	Figure S1	NA ; Value added: 0.95	M01009
362	1	3	1	2000	Fagus grandifolia	FAGGRA	P	0.44	C	2.14	index	seed	seed trap	43.93	-71.75	A	Hubbard Brook Experimental Forest, REF1 700m	United States of America (the)	700	stand	12	1993	2016	24	Cleavitt _2017	peer-reviewed	JVM	06/02/2020	Figure S1	NA ; Value added: 0.95	M01009
362	1	3	1	2001	Fagus grandifolia	FAGGRA	P	0	C	2.14	index	seed	seed trap	43.93	-71.75	A	Hubbard Brook Experimental Forest, REF1 700m	United States of America (the)	700	stand	12	1993	2016	24	Cleavitt _2017	peer-reviewed	JVM	06/02/2020	Figure S1	NA ; Value added: 0.95	M01009
362	1	3	1	2002	Fagus grandifolia	FAGGRA	P	0.82	C	2.14	index	seed	seed trap	43.93	-71.75	A	Hubbard Brook Experimental Forest, REF1 700m	United States of America (the)	700	stand	12	1993	2016	24	Cleavitt _2017	peer-reviewed	JVM	06/02/2020	Figure S1	NA	M01009
362	1	3	1	2003	Fagus grandifolia	FAGGRA	P	0.53	C	2.14	index	seed	seed trap	43.93	-71.75	A	Hubbard Brook Experimental Forest, REF1 700m	United States of America (the)	700	stand	12	1993	2016	24	Cleavitt _2017	peer-reviewed	JVM	06/02/2020	Figure S1	NA ; Value added: 0.95	M01009
362	1	3	1	2004	Fagus grandifolia	FAGGRA	P	0.42	C	2.14	index	seed	seed trap	43.93	-71.75	A	Hubbard Brook Experimental Forest, REF1 700m	United States of America (the)	700	stand	12	1993	2016	24	Cleavitt _2017	peer-reviewed	JVM	06/02/2020	Figure S1	NA ; Value added: 0.95	M01009
362	1	3	1	2005	Fagus grandifolia	FAGGRA	P	0.42	C	2.14	index	seed	seed trap	43.93	-71.75	A	Hubbard Brook Experimental Forest, REF1 700m	United States of America (the)	700	stand	12	1993	2016	24	Cleavitt _2017	peer-reviewed	JVM	06/02/2020	Figure S1	NA ; Value added: 0.95	M01009
362	1	3	1	2006	Fagus grandifolia	FAGGRA	P	1.34	C	2.14	index	seed	seed trap	43.93	-71.75	A	Hubbard Brook Experimental Forest, REF1 700m	United States of America (the)	700	stand	12	1993	2016	24	Cleavitt _2017	peer-reviewed	JVM	06/02/2020	Figure S1	NA	M01009
362	1	3	1	2007	Fagus grandifolia	FAGGRA	P	0.25	C	2.14	index	seed	seed trap	43.93	-71.75	A	Hubbard Brook Experimental Forest, REF1 700m	United States of America (the)	700	stand	12	1993	2016	24	Cleavitt _2017	peer-reviewed	JVM	06/02/2020	Figure S1	NA ; Value added: 0.95	M01009
362	1	3	1	2008	Fagus grandifolia	FAGGRA	P	0.25	C	2.14	index	seed	seed trap	43.93	-71.75	A	Hubbard Brook Experimental Forest, REF1 700m	United States of America (the)	700	stand	12	1993	2016	24	Cleavitt _2017	peer-reviewed	JVM	06/02/2020	Figure S1	NA ; Value added: 0.95	M01009
362	1	3	1	2009	Fagus grandifolia	FAGGRA	P	0.65	C	2.14	index	seed	seed trap	43.93	-71.75	A	Hubbard Brook Experimental Forest, REF1 700m	United States of America (the)	700	stand	12	1993	2016	24	Cleavitt _2017	peer-reviewed	JVM	06/02/2020	Figure S1	NA	M01009
362	1	3	1	2010	Fagus grandifolia	FAGGRA	P	0	C	2.14	index	seed	seed trap	43.93	-71.75	A	Hubbard Brook Experimental Forest, REF1 700m	United States of America (the)	700	stand	12	1993	2016	24	Cleavitt _2017	peer-reviewed	JVM	06/02/2020	Figure S1	NA ; Value added: 0.95	M01009
362	1	3	1	2011	Fagus grandifolia	FAGGRA	P	2.14	C	2.14	index	seed	seed trap	43.93	-71.75	A	Hubbard Brook Experimental Forest, REF1 700m	United States of America (the)	700	stand	12	1993	2016	24	Cleavitt _2017	peer-reviewed	JVM	06/02/2020	Figure S1	NA	M01009
362	1	3	1	2012	Fagus grandifolia	FAGGRA	P	0.11	C	2.14	index	seed	seed trap	43.93	-71.75	A	Hubbard Brook Experimental Forest, REF1 700m	United States of America (the)	700	stand	12	1993	2016	24	Cleavitt _2017	peer-reviewed	JVM	06/02/2020	Figure S1	NA ; Value added: 0.95	M01009
362	1	3	1	2013	Fagus grandifolia	FAGGRA	P	2	C	2.14	index	seed	seed trap	43.93	-71.75	A	Hubbard Brook Experimental Forest, REF1 700m	United States of America (the)	700	stand	12	1993	2016	24	Cleavitt _2017	peer-reviewed	JVM	06/02/2020	Figure S1	NA	M01009
362	1	3	1	2014	Fagus grandifolia	FAGGRA	P	0	C	2.14	index	seed	seed trap	43.93	-71.75	A	Hubbard Brook Experimental Forest, REF1 700m	United States of America (the)	700	stand	12	1993	2016	24	Cleavitt _2017	peer-reviewed	JVM	06/02/2020	Figure S1	NA ; Value added: 0.95	M01009
362	1	3	1	2015	Fagus grandifolia	FAGGRA	P	0.79	C	2.14	index	seed	seed trap	43.93	-71.75	A	Hubbard Brook Experimental Forest, REF1 700m	United States of America (the)	700	stand	12	1993	2016	24	Cleavitt _2017	peer-reviewed	JVM	06/02/2020	Figure S1	NA	M01009
362	1	3	1	2016	Fagus grandifolia	FAGGRA	P	0	C	2.14	index	seed	seed trap	43.93	-71.75	A	Hubbard Brook Experimental Forest, REF1 700m	United States of America (the)	700	stand	12	1993	2016	24	Cleavitt _2017	peer-reviewed	JVM	06/02/2020	Figure S1	NA ; Value added: 0.95	M01009
362	1	4	1	1994	Acer saccharum	ACESAC	P	1.42	C	2.28	index	seed	seed trap	43.93	-71.75	A	Hubbard Brook Experimental Forest, REF2 500m	United States of America (the)	500	stand	10	1994	2016	22	Cleavitt _2017	peer-reviewed	JVM	06/02/2020	Figure S1	NA	M01009
362	1	4	1	1995	Acer saccharum	ACESAC	P	0	C	2.28	index	seed	seed trap	43.93	-71.75	A	Hubbard Brook Experimental Forest, REF2 500m	United States of America (the)	500	stand	10	1994	2016	22	Cleavitt _2017	peer-reviewed	JVM	06/02/2020	Figure S1	NA ; Value added: 0.28	M01009
362	1	4	1	1994	Fagus grandifolia	FAGGRA	P	0.48	C	2.28	index	seed	seed trap	43.93	-71.75	A	Hubbard Brook Experimental Forest, REF2 500m	United States of America (the)	500	stand	10	1994	2016	22	Cleavitt _2017	peer-reviewed	JVM	06/02/2020	Figure S1	NA	M01009
362	1	4	1	1995	Fagus grandifolia	FAGGRA	P	0	C	2.28	index	seed	seed trap	43.93	-71.75	A	Hubbard Brook Experimental Forest, REF2 500m	United States of America (the)	500	stand	10	1994	2016	22	Cleavitt _2017	peer-reviewed	JVM	06/02/2020	Figure S1	NA ; Value added: 0.72	M01009
362	1	5	1	1994	Acer saccharum	ACESAC	P	2.04	C	2.56	index	seed	seed trap	43.93	-71.75	A	Hubbard Brook Experimental Forest, REF2 600m	United States of America (the)	600	stand	10	1994	2016	22	Cleavitt _2017	peer-reviewed	JVM	06/02/2020	Figure S1	NA	M01009
362	1	5	1	1995	Acer saccharum	ACESAC	P	0	C	2.56	index	seed	seed trap	43.93	-71.75	A	Hubbard Brook Experimental Forest, REF2 600m	United States of America (the)	600	stand	10	1994	2016	22	Cleavitt _2017	peer-reviewed	JVM	06/02/2020	Figure S1	NA ; Value added: 0.24	M01009
362	1	5	1	1994	Fagus grandifolia	FAGGRA	P	0	C	3.33	index	seed	seed trap	43.93	-71.75	A	Hubbard Brook Experimental Forest, REF2 600m	United States of America (the)	600	stand	10	1994	2016	22	Cleavitt _2017	peer-reviewed	JVM	06/02/2020	Figure S1	NA	M01009
362	1	5	1	1995	Fagus grandifolia	FAGGRA	P	0	C	3.33	index	seed	seed trap	43.93	-71.75	A	Hubbard Brook Experimental Forest, REF2 600m	United States of America (the)	600	stand	10	1994	2016	22	Cleavitt _2017	peer-reviewed	JVM	06/02/2020	Figure S1	NA ; Value added: 0.42	M01009
362	1	6	1	1994	Acer saccharum	ACESAC	P	2.41	C	2.88	index	seed	seed trap	43.93	-71.75	A	Hubbard Brook Experimental Forest, REF2 700m	United States of America (the)	700	stand	10	1994	2016	22	Cleavitt _2017	peer-reviewed	JVM	06/02/2020	Figure S1	NA	M01009
362	1	6	1	1995	Acer saccharum	ACESAC	P	0	C	2.88	index	seed	seed trap	43.93	-71.75	A	Hubbard Brook Experimental Forest, REF2 700m	United States of America (the)	700	stand	10	1994	2016	22	Cleavitt _2017	peer-reviewed	JVM	06/02/2020	Figure S1	NA ; Value added: 0.43	M01009
362	1	6	1	1994	Fagus grandifolia	FAGGRA	P	0.54	C	1.92	index	seed	seed trap	43.93	-71.75	A	Hubbard Brook Experimental Forest, REF2 700m	United States of America (the)	700	stand	10	1994	2016	22	Cleavitt _2017	peer-reviewed	JVM	06/02/2020	Figure S1	NA	M01009
362	1	6	1	1995	Fagus grandifolia	FAGGRA	P	0.57	C	1.92	index	seed	seed trap	43.93	-71.75	A	Hubbard Brook Experimental Forest, REF2 700m	United States of America (the)	700	stand	10	1994	2016	22	Cleavitt _2017	peer-reviewed	JVM	06/02/2020	Figure S1	NA	M01009
362	1	7	1	1998	Acer saccharum	ACESAC	P	0.46	C	2.53	index	seed	seed trap	43.93	-71.75	A	Hubbard Brook Experimental Forest, CAL 500m	United States of America (the)	500	stand	12	1998	2016	19	Cleavitt _2017	peer-reviewed	JVM	06/02/2020	Figure S1	NA ; Value added: 0.6	M01009
362	1	7	1	1999	Acer saccharum	ACESAC	P	0.02	C	2.53	index	seed	seed trap	43.93	-71.75	A	Hubbard Brook Experimental Forest, CAL 500m	United States of America (the)	500	stand	12	1998	2016	19	Cleavitt _2017	peer-reviewed	JVM	06/02/2020	Figure S1	NA ; Value added: 0.6	M01009
362	1	7	1	2000	Acer saccharum	ACESAC	P	0.46	C	2.53	index	seed	seed trap	43.93	-71.75	A	Hubbard Brook Experimental Forest, CAL 500m	United States of America (the)	500	stand	12	1998	2016	19	Cleavitt _2017	peer-reviewed	JVM	06/02/2020	Figure S1	NA	M01009
362	1	7	1	2001	Acer saccharum	ACESAC	P	0	C	2.53	index	seed	seed trap	43.93	-71.75	A	Hubbard Brook Experimental Forest, CAL 500m	United States of America (the)	500	stand	12	1998	2016	19	Cleavitt _2017	peer-reviewed	JVM	06/02/2020	Figure S1	NA ; Value added: 0.6	M01009
362	1	7	1	2002	Acer saccharum	ACESAC	P	1.3	C	2.53	index	seed	seed trap	43.93	-71.75	A	Hubbard Brook Experimental Forest, CAL 500m	United States of America (the)	500	stand	12	1998	2016	19	Cleavitt _2017	peer-reviewed	JVM	06/02/2020	Figure S1	NA	M01009
362	1	7	1	2003	Acer saccharum	ACESAC	P	0.09	C	2.53	index	seed	seed trap	43.93	-71.75	A	Hubbard Brook Experimental Forest, CAL 500m	United States of America (the)	500	stand	12	1998	2016	19	Cleavitt _2017	peer-reviewed	JVM	06/02/2020	Figure S1	NA ; Value added: 0.6	M01009
362	1	7	1	2004	Acer saccharum	ACESAC	P	0.09	C	2.53	index	seed	seed trap	43.93	-71.75	A	Hubbard Brook Experimental Forest, CAL 500m	United States of America (the)	500	stand	12	1998	2016	19	Cleavitt _2017	peer-reviewed	JVM	06/02/2020	Figure S1	NA ; Value added: 0.6	M01009
362	1	7	1	2005	Acer saccharum	ACESAC	P	0.02	C	2.53	index	seed	seed trap	43.93	-71.75	A	Hubbard Brook Experimental Forest, CAL 500m	United States of America (the)	500	stand	12	1998	2016	19	Cleavitt _2017	peer-reviewed	JVM	06/02/2020	Figure S1	NA ; Value added: 0.6	M01009
362	1	7	1	2006	Acer saccharum	ACESAC	P	2.53	C	2.53	index	seed	seed trap	43.93	-71.75	A	Hubbard Brook Experimental Forest, CAL 500m	United States of America (the)	500	stand	12	1998	2016	19	Cleavitt _2017	peer-reviewed	JVM	06/02/2020	Figure S1	NA	M01009
362	1	7	1	2007	Acer saccharum	ACESAC	P	0.02	C	2.53	index	seed	seed trap	43.93	-71.75	A	Hubbard Brook Experimental Forest, CAL 500m	United States of America (the)	500	stand	12	1998	2016	19	Cleavitt _2017	peer-reviewed	JVM	06/02/2020	Figure S1	NA ; Value added: 0.6	M01009
362	1	7	1	2008	Acer saccharum	ACESAC	P	0.07	C	2.53	index	seed	seed trap	43.93	-71.75	A	Hubbard Brook Experimental Forest, CAL 500m	United States of America (the)	500	stand	12	1998	2016	19	Cleavitt _2017	peer-reviewed	JVM	06/02/2020	Figure S1	NA ; Value added: 0.6	M01009
362	1	7	1	2009	Acer saccharum	ACESAC	P	0.41	C	2.53	index	seed	seed trap	43.93	-71.75	A	Hubbard Brook Experimental Forest, CAL 500m	United States of America (the)	500	stand	12	1998	2016	19	Cleavitt _2017	peer-reviewed	JVM	06/02/2020	Figure S1	NA	M01009
362	1	7	1	2010	Acer saccharum	ACESAC	P	0.02	C	2.53	index	seed	seed trap	43.93	-71.75	A	Hubbard Brook Experimental Forest, CAL 500m	United States of America (the)	500	stand	12	1998	2016	19	Cleavitt _2017	peer-reviewed	JVM	06/02/2020	Figure S1	NA ; Value added: 0.6	M01009
362	1	7	1	2011	Acer saccharum	ACESAC	P	2.33	C	2.53	index	seed	seed trap	43.93	-71.75	A	Hubbard Brook Experimental Forest, CAL 500m	United States of America (the)	500	stand	12	1998	2016	19	Cleavitt _2017	peer-reviewed	JVM	06/02/2020	Figure S1	NA	M01009
362	1	7	1	2012	Acer saccharum	ACESAC	P	0	C	2.53	index	seed	seed trap	43.93	-71.75	A	Hubbard Brook Experimental Forest, CAL 500m	United States of America (the)	500	stand	12	1998	2016	19	Cleavitt _2017	peer-reviewed	JVM	06/02/2020	Figure S1	NA ; Value added: 0.6	M01009
362	1	7	1	2013	Acer saccharum	ACESAC	P	0.54	C	2.53	index	seed	seed trap	43.93	-71.75	A	Hubbard Brook Experimental Forest, CAL 500m	United States of America (the)	500	stand	12	1998	2016	19	Cleavitt _2017	peer-reviewed	JVM	06/02/2020	Figure S1	NA ; Value added: 0.6	M01009
362	1	7	1	2014	Acer saccharum	ACESAC	P	0.22	C	2.53	index	seed	seed trap	43.93	-71.75	A	Hubbard Brook Experimental Forest, CAL 500m	United States of America (the)	500	stand	12	1998	2016	19	Cleavitt _2017	peer-reviewed	JVM	06/02/2020	Figure S1	NA ; Value added: 0.6	M01009
362	1	7	1	2015	Acer saccharum	ACESAC	P	0.17	C	2.53	index	seed	seed trap	43.93	-71.75	A	Hubbard Brook Experimental Forest, CAL 500m	United States of America (the)	500	stand	12	1998	2016	19	Cleavitt _2017	peer-reviewed	JVM	06/02/2020	Figure S1	NA ; Value added: 0.6	M01009
362	1	7	1	2016	Acer saccharum	ACESAC	P	0.02	C	2.53	index	seed	seed trap	43.93	-71.75	A	Hubbard Brook Experimental Forest, CAL 500m	United States of America (the)	500	stand	12	1998	2016	19	Cleavitt _2017	peer-reviewed	JVM	06/02/2020	Figure S1	NA ; Value added: 0.6	M01009
362	1	7	1	1998	Fagus grandifolia	FAGGRA	P	0.08	C	0.1	index	seed	seed trap	43.93	-71.75	A	Hubbard Brook Experimental Forest, CAL 500m	United States of America (the)	500	stand	12	1998	2016	19	Cleavitt _2017	peer-reviewed	JVM	06/02/2020	Figure S1	NA	M01009
362	1	7	1	1999	Fagus grandifolia	FAGGRA	P	0	C	0.1	index	seed	seed trap	43.93	-71.75	A	Hubbard Brook Experimental Forest, CAL 500m	United States of America (the)	500	stand	12	1998	2016	19	Cleavitt _2017	peer-reviewed	JVM	06/02/2020	Figure S1	NA ; Value added: 0.06	M01009
362	1	7	1	2000	Fagus grandifolia	FAGGRA	P	0.1	C	0.1	index	seed	seed trap	43.93	-71.75	A	Hubbard Brook Experimental Forest, CAL 500m	United States of America (the)	500	stand	12	1998	2016	19	Cleavitt _2017	peer-reviewed	JVM	06/02/2020	Figure S1	NA	M01009
362	1	7	1	2001	Fagus grandifolia	FAGGRA	P	0.02	C	0.1	index	seed	seed trap	43.93	-71.75	A	Hubbard Brook Experimental Forest, CAL 500m	United States of America (the)	500	stand	12	1998	2016	19	Cleavitt _2017	peer-reviewed	JVM	06/02/2020	Figure S1	NA ; Value added: 0.06	M01009
362	1	7	1	2002	Fagus grandifolia	FAGGRA	P	0.1	C	0.1	index	seed	seed trap	43.93	-71.75	A	Hubbard Brook Experimental Forest, CAL 500m	United States of America (the)	500	stand	12	1998	2016	19	Cleavitt _2017	peer-reviewed	JVM	06/02/2020	Figure S1	NA	M01009
362	1	7	1	2003	Fagus grandifolia	FAGGRA	P	0	C	0.1	index	seed	seed trap	43.93	-71.75	A	Hubbard Brook Experimental Forest, CAL 500m	United States of America (the)	500	stand	12	1998	2016	19	Cleavitt _2017	peer-reviewed	JVM	06/02/2020	Figure S1	NA ; Value added: 0.06	M01009
362	1	7	1	2004	Fagus grandifolia	FAGGRA	P	0	C	0.1	index	seed	seed trap	43.93	-71.75	A	Hubbard Brook Experimental Forest, CAL 500m	United States of America (the)	500	stand	12	1998	2016	19	Cleavitt _2017	peer-reviewed	JVM	06/02/2020	Figure S1	NA	M01009
362	1	7	1	2005	Fagus grandifolia	FAGGRA	P	0	C	0.1	index	seed	seed trap	43.93	-71.75	A	Hubbard Brook Experimental Forest, CAL 500m	United States of America (the)	500	stand	12	1998	2016	19	Cleavitt _2017	peer-reviewed	JVM	06/02/2020	Figure S1	NA ; Value added: 0.06	M01009
362	1	7	1	2006	Fagus grandifolia	FAGGRA	P	0.07	C	0.1	index	seed	seed trap	43.93	-71.75	A	Hubbard Brook Experimental Forest, CAL 500m	United States of America (the)	500	stand	12	1998	2016	19	Cleavitt _2017	peer-reviewed	JVM	06/02/2020	Figure S1	NA	M01009
362	1	7	1	2007	Fagus grandifolia	FAGGRA	P	0.02	C	0.1	index	seed	seed trap	43.93	-71.75	A	Hubbard Brook Experimental Forest, CAL 500m	United States of America (the)	500	stand	12	1998	2016	19	Cleavitt _2017	peer-reviewed	JVM	06/02/2020	Figure S1	NA ; Value added: 0.06	M01009
362	1	7	1	2008	Fagus grandifolia	FAGGRA	P	0.02	C	0.1	index	seed	seed trap	43.93	-71.75	A	Hubbard Brook Experimental Forest, CAL 500m	United States of America (the)	500	stand	12	1998	2016	19	Cleavitt _2017	peer-reviewed	JVM	06/02/2020	Figure S1	NA ; Value added: 0.06	M01009
362	1	7	1	2009	Fagus grandifolia	FAGGRA	P	0.03	C	0.1	index	seed	seed trap	43.93	-71.75	A	Hubbard Brook Experimental Forest, CAL 500m	United States of America (the)	500	stand	12	1998	2016	19	Cleavitt _2017	peer-reviewed	JVM	06/02/2020	Figure S1	NA ; Value added: 0.06	M01009
362	1	7	1	2010	Fagus grandifolia	FAGGRA	P	0	C	0.1	index	seed	seed trap	43.93	-71.75	A	Hubbard Brook Experimental Forest, CAL 500m	United States of America (the)	500	stand	12	1998	2016	19	Cleavitt _2017	peer-reviewed	JVM	06/02/2020	Figure S1	NA ; Value added: 0.06	M01009
362	1	7	1	2011	Fagus grandifolia	FAGGRA	P	0.08	C	0.1	index	seed	seed trap	43.93	-71.75	A	Hubbard Brook Experimental Forest, CAL 500m	United States of America (the)	500	stand	12	1998	2016	19	Cleavitt _2017	peer-reviewed	JVM	06/02/2020	Figure S1	NA	M01009
362	1	7	1	2012	Fagus grandifolia	FAGGRA	P	0	C	0.1	index	seed	seed trap	43.93	-71.75	A	Hubbard Brook Experimental Forest, CAL 500m	United States of America (the)	500	stand	12	1998	2016	19	Cleavitt _2017	peer-reviewed	JVM	06/02/2020	Figure S1	NA ; Value added: 0.06	M01009
362	1	7	1	2013	Fagus grandifolia	FAGGRA	P	0.09	C	0.1	index	seed	seed trap	43.93	-71.75	A	Hubbard Brook Experimental Forest, CAL 500m	United States of America (the)	500	stand	12	1998	2016	19	Cleavitt _2017	peer-reviewed	JVM	06/02/2020	Figure S1	NA	M01009
362	1	7	1	2014	Fagus grandifolia	FAGGRA	P	0	C	0.1	index	seed	seed trap	43.93	-71.75	A	Hubbard Brook Experimental Forest, CAL 500m	United States of America (the)	500	stand	12	1998	2016	19	Cleavitt _2017	peer-reviewed	JVM	06/02/2020	Figure S1	NA ; Value added: 0.06	M01009
362	1	7	1	2015	Fagus grandifolia	FAGGRA	P	0.06	C	0.1	index	seed	seed trap	43.93	-71.75	A	Hubbard Brook Experimental Forest, CAL 500m	United States of America (the)	500	stand	12	1998	2016	19	Cleavitt _2017	peer-reviewed	JVM	06/02/2020	Figure S1	NA	M01009
362	1	7	1	2016	Fagus grandifolia	FAGGRA	P	0	C	0.1	index	seed	seed trap	43.93	-71.75	A	Hubbard Brook Experimental Forest, CAL 500m	United States of America (the)	500	stand	12	1998	2016	19	Cleavitt _2017	peer-reviewed	JVM	06/02/2020	Figure S1	NA ; Value added: 0.06	M01009
362	1	8	1	1998	Acer saccharum	ACESAC	P	0.19	C	2.93	index	seed	seed trap	43.93	-71.75	A	Hubbard Brook Experimental Forest, CAL 600m	United States of America (the)	600	stand	12	1998	2016	19	Cleavitt _2017	peer-reviewed	JVM	06/02/2020	Figure S1	NA ; Value added: 0.58	M01009
362	1	8	1	1999	Acer saccharum	ACESAC	P	0.02	C	2.93	index	seed	seed trap	43.93	-71.75	A	Hubbard Brook Experimental Forest, CAL 600m	United States of America (the)	600	stand	12	1998	2016	19	Cleavitt _2017	peer-reviewed	JVM	06/02/2020	Figure S1	NA ; Value added: 0.58	M01009
362	1	8	1	2000	Acer saccharum	ACESAC	P	0.3	C	2.93	index	seed	seed trap	43.93	-71.75	A	Hubbard Brook Experimental Forest, CAL 600m	United States of America (the)	600	stand	12	1998	2016	19	Cleavitt _2017	peer-reviewed	JVM	06/02/2020	Figure S1	NA	M01009
362	1	8	1	2001	Acer saccharum	ACESAC	P	0	C	2.93	index	seed	seed trap	43.93	-71.75	A	Hubbard Brook Experimental Forest, CAL 600m	United States of America (the)	600	stand	12	1998	2016	19	Cleavitt _2017	peer-reviewed	JVM	06/02/2020	Figure S1	NA ; Value added: 0.58	M01009
362	1	8	1	2002	Acer saccharum	ACESAC	P	0.96	C	2.93	index	seed	seed trap	43.93	-71.75	A	Hubbard Brook Experimental Forest, CAL 600m	United States of America (the)	600	stand	12	1998	2016	19	Cleavitt _2017	peer-reviewed	JVM	06/02/2020	Figure S1	NA	M01009
362	1	8	1	2003	Acer saccharum	ACESAC	P	0.22	C	2.93	index	seed	seed trap	43.93	-71.75	A	Hubbard Brook Experimental Forest, CAL 600m	United States of America (the)	600	stand	12	1998	2016	19	Cleavitt _2017	peer-reviewed	JVM	06/02/2020	Figure S1	NA ; Value added: 0.58	M01009
362	1	8	1	2004	Acer saccharum	ACESAC	P	0.29	C	2.93	index	seed	seed trap	43.93	-71.75	A	Hubbard Brook Experimental Forest, CAL 600m	United States of America (the)	600	stand	12	1998	2016	19	Cleavitt _2017	peer-reviewed	JVM	06/02/2020	Figure S1	NA ; Value added: 0.58	M01009
362	1	8	1	2005	Acer saccharum	ACESAC	P	0	C	2.93	index	seed	seed trap	43.93	-71.75	A	Hubbard Brook Experimental Forest, CAL 600m	United States of America (the)	600	stand	12	1998	2016	19	Cleavitt _2017	peer-reviewed	JVM	06/02/2020	Figure S1	NA ; Value added: 0.58	M01009
362	1	8	1	2006	Acer saccharum	ACESAC	P	2.93	C	2.93	index	seed	seed trap	43.93	-71.75	A	Hubbard Brook Experimental Forest, CAL 600m	United States of America (the)	600	stand	12	1998	2016	19	Cleavitt _2017	peer-reviewed	JVM	06/02/2020	Figure S1	NA	M01009
362	1	8	1	2007	Acer saccharum	ACESAC	P	0.07	C	2.93	index	seed	seed trap	43.93	-71.75	A	Hubbard Brook Experimental Forest, CAL 600m	United States of America (the)	600	stand	12	1998	2016	19	Cleavitt _2017	peer-reviewed	JVM	06/02/2020	Figure S1	NA ; Value added: 0.58	M01009
362	1	8	1	2008	Acer saccharum	ACESAC	P	0	C	2.93	index	seed	seed trap	43.93	-71.75	A	Hubbard Brook Experimental Forest, CAL 600m	United States of America (the)	600	stand	12	1998	2016	19	Cleavitt _2017	peer-reviewed	JVM	06/02/2020	Figure S1	NA ; Value added: 0.58	M01009
362	1	8	1	2009	Acer saccharum	ACESAC	P	0.6	C	2.93	index	seed	seed trap	43.93	-71.75	A	Hubbard Brook Experimental Forest, CAL 600m	United States of America (the)	600	stand	12	1998	2016	19	Cleavitt _2017	peer-reviewed	JVM	06/02/2020	Figure S1	NA	M01009
362	1	8	1	2010	Acer saccharum	ACESAC	P	0	C	2.93	index	seed	seed trap	43.93	-71.75	A	Hubbard Brook Experimental Forest, CAL 600m	United States of America (the)	600	stand	12	1998	2016	19	Cleavitt _2017	peer-reviewed	JVM	06/02/2020	Figure S1	NA ; Value added: 0.58	M01009
362	1	8	1	2011	Acer saccharum	ACESAC	P	1.99	C	2.93	index	seed	seed trap	43.93	-71.75	A	Hubbard Brook Experimental Forest, CAL 600m	United States of America (the)	600	stand	12	1998	2016	19	Cleavitt _2017	peer-reviewed	JVM	06/02/2020	Figure S1	NA	M01009
362	1	8	1	2012	Acer saccharum	ACESAC	P	0	C	2.93	index	seed	seed trap	43.93	-71.75	A	Hubbard Brook Experimental Forest, CAL 600m	United States of America (the)	600	stand	12	1998	2016	19	Cleavitt _2017	peer-reviewed	JVM	06/02/2020	Figure S1	NA ; Value added: 0.58	M01009
362	1	8	1	2013	Acer saccharum	ACESAC	P	0.13	C	2.93	index	seed	seed trap	43.93	-71.75	A	Hubbard Brook Experimental Forest, CAL 600m	United States of America (the)	600	stand	12	1998	2016	19	Cleavitt _2017	peer-reviewed	JVM	06/02/2020	Figure S1	NA	M01009
362	1	8	1	2014	Acer saccharum	ACESAC	P	0.02	C	2.93	index	seed	seed trap	43.93	-71.75	A	Hubbard Brook Experimental Forest, CAL 600m	United States of America (the)	600	stand	12	1998	2016	19	Cleavitt _2017	peer-reviewed	JVM	06/02/2020	Figure S1	NA ; Value added: 0.58	M01009
362	1	8	1	2015	Acer saccharum	ACESAC	P	0.1	C	2.93	index	seed	seed trap	43.93	-71.75	A	Hubbard Brook Experimental Forest, CAL 600m	United States of America (the)	600	stand	12	1998	2016	19	Cleavitt _2017	peer-reviewed	JVM	06/02/2020	Figure S1	NA ; Value added: 0.58	M01009
362	1	8	1	2016	Acer saccharum	ACESAC	P	0	C	2.93	index	seed	seed trap	43.93	-71.75	A	Hubbard Brook Experimental Forest, CAL 600m	United States of America (the)	600	stand	12	1998	2016	19	Cleavitt _2017	peer-reviewed	JVM	06/02/2020	Figure S1	NA ; Value added: 0.58	M01009
362	1	8	1	1998	Fagus grandifolia	FAGGRA	P	0.19	C	2.26	index	seed	seed trap	43.93	-71.75	A	Hubbard Brook Experimental Forest, CAL 600m	United States of America (the)	600	stand	12	1998	2016	19	Cleavitt _2017	peer-reviewed	JVM	06/02/2020	Figure S1	NA ; Value added: 0.83	M01009
362	1	8	1	1999	Fagus grandifolia	FAGGRA	P	0.08	C	2.26	index	seed	seed trap	43.93	-71.75	A	Hubbard Brook Experimental Forest, CAL 600m	United States of America (the)	600	stand	12	1998	2016	19	Cleavitt _2017	peer-reviewed	JVM	06/02/2020	Figure S1	NA ; Value added: 0.83	M01009
362	1	8	1	2000	Fagus grandifolia	FAGGRA	P	0.82	C	2.26	index	seed	seed trap	43.93	-71.75	A	Hubbard Brook Experimental Forest, CAL 600m	United States of America (the)	600	stand	12	1998	2016	19	Cleavitt _2017	peer-reviewed	JVM	06/02/2020	Figure S1	NA	M01009
362	1	8	1	2001	Fagus grandifolia	FAGGRA	P	0.11	C	2.26	index	seed	seed trap	43.93	-71.75	A	Hubbard Brook Experimental Forest, CAL 600m	United States of America (the)	600	stand	12	1998	2016	19	Cleavitt _2017	peer-reviewed	JVM	06/02/2020	Figure S1	NA ; Value added: 0.83	M01009
362	1	8	1	2002	Fagus grandifolia	FAGGRA	P	0.79	C	2.26	index	seed	seed trap	43.93	-71.75	A	Hubbard Brook Experimental Forest, CAL 600m	United States of America (the)	600	stand	12	1998	2016	19	Cleavitt _2017	peer-reviewed	JVM	06/02/2020	Figure S1	NA	M01009
362	1	8	1	2003	Fagus grandifolia	FAGGRA	P	0.52	C	2.26	index	seed	seed trap	43.93	-71.75	A	Hubbard Brook Experimental Forest, CAL 600m	United States of America (the)	600	stand	12	1998	2016	19	Cleavitt _2017	peer-reviewed	JVM	06/02/2020	Figure S1	NA ; Value added: 0.83	M01009
362	1	8	1	2004	Fagus grandifolia	FAGGRA	P	0.08	C	2.26	index	seed	seed trap	43.93	-71.75	A	Hubbard Brook Experimental Forest, CAL 600m	United States of America (the)	600	stand	12	1998	2016	19	Cleavitt _2017	peer-reviewed	JVM	06/02/2020	Figure S1	NA ; Value added: 0.83	M01009
362	1	8	1	2005	Fagus grandifolia	FAGGRA	P	0.16	C	2.26	index	seed	seed trap	43.93	-71.75	A	Hubbard Brook Experimental Forest, CAL 600m	United States of America (the)	600	stand	12	1998	2016	19	Cleavitt _2017	peer-reviewed	JVM	06/02/2020	Figure S1	NA ; Value added: 0.83	M01009
362	1	8	1	2006	Fagus grandifolia	FAGGRA	P	0.71	C	2.26	index	seed	seed trap	43.93	-71.75	A	Hubbard Brook Experimental Forest, CAL 600m	United States of America (the)	600	stand	12	1998	2016	19	Cleavitt _2017	peer-reviewed	JVM	06/02/2020	Figure S1	NA	M01009
362	1	8	1	2007	Fagus grandifolia	FAGGRA	P	0.46	C	2.26	index	seed	seed trap	43.93	-71.75	A	Hubbard Brook Experimental Forest, CAL 600m	United States of America (the)	600	stand	12	1998	2016	19	Cleavitt _2017	peer-reviewed	JVM	06/02/2020	Figure S1	NA ; Value added: 0.83	M01009
362	1	8	1	2008	Fagus grandifolia	FAGGRA	P	0.88	C	2.26	index	seed	seed trap	43.93	-71.75	A	Hubbard Brook Experimental Forest, CAL 600m	United States of America (the)	600	stand	12	1998	2016	19	Cleavitt _2017	peer-reviewed	JVM	06/02/2020	Figure S1	NA	M01009
362	1	8	1	2009	Fagus grandifolia	FAGGRA	P	0.24	C	2.26	index	seed	seed trap	43.93	-71.75	A	Hubbard Brook Experimental Forest, CAL 600m	United States of America (the)	600	stand	12	1998	2016	19	Cleavitt _2017	peer-reviewed	JVM	06/02/2020	Figure S1	NA ; Value added: 0.83	M01009
362	1	8	1	2010	Fagus grandifolia	FAGGRA	P	0.02	C	2.26	index	seed	seed trap	43.93	-71.75	A	Hubbard Brook Experimental Forest, CAL 600m	United States of America (the)	600	stand	12	1998	2016	19	Cleavitt _2017	peer-reviewed	JVM	06/02/2020	Figure S1	NA ; Value added: 0.83	M01009
362	1	8	1	2011	Fagus grandifolia	FAGGRA	P	2.09	C	2.26	index	seed	seed trap	43.93	-71.75	A	Hubbard Brook Experimental Forest, CAL 600m	United States of America (the)	600	stand	12	1998	2016	19	Cleavitt _2017	peer-reviewed	JVM	06/02/2020	Figure S1	NA	M01009
362	1	8	1	2012	Fagus grandifolia	FAGGRA	P	0.11	C	2.26	index	seed	seed trap	43.93	-71.75	A	Hubbard Brook Experimental Forest, CAL 600m	United States of America (the)	600	stand	12	1998	2016	19	Cleavitt _2017	peer-reviewed	JVM	06/02/2020	Figure S1	NA ; Value added: 0.83	M01009
362	1	8	1	2013	Fagus grandifolia	FAGGRA	P	2.26	C	2.26	index	seed	seed trap	43.93	-71.75	A	Hubbard Brook Experimental Forest, CAL 600m	United States of America (the)	600	stand	12	1998	2016	19	Cleavitt _2017	peer-reviewed	JVM	06/02/2020	Figure S1	NA	M01009
362	1	8	1	2014	Fagus grandifolia	FAGGRA	P	0	C	2.26	index	seed	seed trap	43.93	-71.75	A	Hubbard Brook Experimental Forest, CAL 600m	United States of America (the)	600	stand	12	1998	2016	19	Cleavitt _2017	peer-reviewed	JVM	06/02/2020	Figure S1	NA ; Value added: 0.83	M01009
362	1	8	1	2015	Fagus grandifolia	FAGGRA	P	0.08	C	2.26	index	seed	seed trap	43.93	-71.75	A	Hubbard Brook Experimental Forest, CAL 600m	United States of America (the)	600	stand	12	1998	2016	19	Cleavitt _2017	peer-reviewed	JVM	06/02/2020	Figure S1	NA	M01009
362	1	8	1	2016	Fagus grandifolia	FAGGRA	P	0.08	C	2.26	index	seed	seed trap	43.93	-71.75	A	Hubbard Brook Experimental Forest, CAL 600m	United States of America (the)	600	stand	12	1998	2016	19	Cleavitt _2017	peer-reviewed	JVM	06/02/2020	Figure S1	NA ; Value added: 0.83	M01009
362	1	9	1	1998	Acer saccharum	ACESAC	P	0.25	C	2.88	index	seed	seed trap	43.93	-71.75	A	Hubbard Brook Experimental Forest, CAL 700m	United States of America (the)	700	stand	12	1998	2016	19	Cleavitt _2017	peer-reviewed	JVM	06/02/2020	Figure S1	NA ; Value added: 0.58	M01009
362	1	9	1	1999	Acer saccharum	ACESAC	P	0.1	C	2.88	index	seed	seed trap	43.93	-71.75	A	Hubbard Brook Experimental Forest, CAL 700m	United States of America (the)	700	stand	12	1998	2016	19	Cleavitt _2017	peer-reviewed	JVM	06/02/2020	Figure S1	NA ; Value added: 0.58	M01009
362	1	9	1	2000	Acer saccharum	ACESAC	P	0.09	C	2.88	index	seed	seed trap	43.93	-71.75	A	Hubbard Brook Experimental Forest, CAL 700m	United States of America (the)	700	stand	12	1998	2016	19	Cleavitt _2017	peer-reviewed	JVM	06/02/2020	Figure S1	NA	M01009
362	1	9	1	2001	Acer saccharum	ACESAC	P	0.02	C	2.88	index	seed	seed trap	43.93	-71.75	A	Hubbard Brook Experimental Forest, CAL 700m	United States of America (the)	700	stand	12	1998	2016	19	Cleavitt _2017	peer-reviewed	JVM	06/02/2020	Figure S1	NA ; Value added: 0.58	M01009
362	1	9	1	2002	Acer saccharum	ACESAC	P	0.23	C	2.88	index	seed	seed trap	43.93	-71.75	A	Hubbard Brook Experimental Forest, CAL 700m	United States of America (the)	700	stand	12	1998	2016	19	Cleavitt _2017	peer-reviewed	JVM	06/02/2020	Figure S1	NA	M01009
362	1	9	1	2003	Acer saccharum	ACESAC	P	0.2	C	2.88	index	seed	seed trap	43.93	-71.75	A	Hubbard Brook Experimental Forest, CAL 700m	United States of America (the)	700	stand	12	1998	2016	19	Cleavitt _2017	peer-reviewed	JVM	06/02/2020	Figure S1	NA ; Value added: 0.58	M01009
362	1	9	1	2004	Acer saccharum	ACESAC	P	0.1	C	2.88	index	seed	seed trap	43.93	-71.75	A	Hubbard Brook Experimental Forest, CAL 700m	United States of America (the)	700	stand	12	1998	2016	19	Cleavitt _2017	peer-reviewed	JVM	06/02/2020	Figure S1	NA ; Value added: 0.58	M01009
362	1	9	1	2005	Acer saccharum	ACESAC	P	0.02	C	2.88	index	seed	seed trap	43.93	-71.75	A	Hubbard Brook Experimental Forest, CAL 700m	United States of America (the)	700	stand	12	1998	2016	19	Cleavitt _2017	peer-reviewed	JVM	06/02/2020	Figure S1	NA ; Value added: 0.58	M01009
362	1	9	1	2006	Acer saccharum	ACESAC	P	2.88	C	2.88	index	seed	seed trap	43.93	-71.75	A	Hubbard Brook Experimental Forest, CAL 700m	United States of America (the)	700	stand	12	1998	2016	19	Cleavitt _2017	peer-reviewed	JVM	06/02/2020	Figure S1	NA	M01009
362	1	9	1	2007	Acer saccharum	ACESAC	P	0.02	C	2.88	index	seed	seed trap	43.93	-71.75	A	Hubbard Brook Experimental Forest, CAL 700m	United States of America (the)	700	stand	12	1998	2016	19	Cleavitt _2017	peer-reviewed	JVM	06/02/2020	Figure S1	NA ; Value added: 0.58	M01009
362	1	9	1	2008	Acer saccharum	ACESAC	P	0.02	C	2.88	index	seed	seed trap	43.93	-71.75	A	Hubbard Brook Experimental Forest, CAL 700m	United States of America (the)	700	stand	12	1998	2016	19	Cleavitt _2017	peer-reviewed	JVM	06/02/2020	Figure S1	NA ; Value added: 0.58	M01009
362	1	9	1	2009	Acer saccharum	ACESAC	P	0.09	C	2.88	index	seed	seed trap	43.93	-71.75	A	Hubbard Brook Experimental Forest, CAL 700m	United States of America (the)	700	stand	12	1998	2016	19	Cleavitt _2017	peer-reviewed	JVM	06/02/2020	Figure S1	NA	M01009
362	1	9	1	2010	Acer saccharum	ACESAC	P	0.02	C	2.88	index	seed	seed trap	43.93	-71.75	A	Hubbard Brook Experimental Forest, CAL 700m	United States of America (the)	700	stand	12	1998	2016	19	Cleavitt _2017	peer-reviewed	JVM	06/02/2020	Figure S1	NA ; Value added: 0.58	M01009
362	1	9	1	2011	Acer saccharum	ACESAC	P	2.11	C	2.88	index	seed	seed trap	43.93	-71.75	A	Hubbard Brook Experimental Forest, CAL 700m	United States of America (the)	700	stand	12	1998	2016	19	Cleavitt _2017	peer-reviewed	JVM	06/02/2020	Figure S1	NA	M01009
362	1	9	1	2012	Acer saccharum	ACESAC	P	0.02	C	2.88	index	seed	seed trap	43.93	-71.75	A	Hubbard Brook Experimental Forest, CAL 700m	United States of America (the)	700	stand	12	1998	2016	19	Cleavitt _2017	peer-reviewed	JVM	06/02/2020	Figure S1	NA ; Value added: 0.58	M01009
362	1	9	1	2013	Acer saccharum	ACESAC	P	1.27	C	2.88	index	seed	seed trap	43.93	-71.75	A	Hubbard Brook Experimental Forest, CAL 700m	United States of America (the)	700	stand	12	1998	2016	19	Cleavitt _2017	peer-reviewed	JVM	06/02/2020	Figure S1	NA	M01009
362	1	9	1	2014	Acer saccharum	ACESAC	P	0.12	C	2.88	index	seed	seed trap	43.93	-71.75	A	Hubbard Brook Experimental Forest, CAL 700m	United States of America (the)	700	stand	12	1998	2016	19	Cleavitt _2017	peer-reviewed	JVM	06/02/2020	Figure S1	NA ; Value added: 0.58	M01009
362	1	9	1	2015	Acer saccharum	ACESAC	P	0	C	2.88	index	seed	seed trap	43.93	-71.75	A	Hubbard Brook Experimental Forest, CAL 700m	United States of America (the)	700	stand	12	1998	2016	19	Cleavitt _2017	peer-reviewed	JVM	06/02/2020	Figure S1	NA ; Value added: 0.58	M01009
362	1	9	1	2016	Acer saccharum	ACESAC	P	0.02	C	2.88	index	seed	seed trap	43.93	-71.75	A	Hubbard Brook Experimental Forest, CAL 700m	United States of America (the)	700	stand	12	1998	2016	19	Cleavitt _2017	peer-reviewed	JVM	06/02/2020	Figure S1	NA ; Value added: 0.58	M01009
362	1	9	1	1998	Fagus grandifolia	FAGGRA	P	0.14	C	2	index	seed	seed trap	43.93	-71.75	A	Hubbard Brook Experimental Forest, CAL 700m	United States of America (the)	700	stand	12	1998	2016	19	Cleavitt _2017	peer-reviewed	JVM	06/02/2020	Figure S1	NA ; Value added: 0.95	M01009
362	1	9	1	1999	Fagus grandifolia	FAGGRA	P	0.08	C	2	index	seed	seed trap	43.93	-71.75	A	Hubbard Brook Experimental Forest, CAL 700m	United States of America (the)	700	stand	12	1998	2016	19	Cleavitt _2017	peer-reviewed	JVM	06/02/2020	Figure S1	NA ; Value added: 0.95	M01009
362	1	9	1	2000	Fagus grandifolia	FAGGRA	P	0.57	C	2	index	seed	seed trap	43.93	-71.75	A	Hubbard Brook Experimental Forest, CAL 700m	United States of America (the)	700	stand	12	1998	2016	19	Cleavitt _2017	peer-reviewed	JVM	06/02/2020	Figure S1	NA	M01009
362	1	9	1	2001	Fagus grandifolia	FAGGRA	P	0	C	2	index	seed	seed trap	43.93	-71.75	A	Hubbard Brook Experimental Forest, CAL 700m	United States of America (the)	700	stand	12	1998	2016	19	Cleavitt _2017	peer-reviewed	JVM	06/02/2020	Figure S1	NA ; Value added: 0.95	M01009
362	1	9	1	2002	Fagus grandifolia	FAGGRA	P	0.87	C	2	index	seed	seed trap	43.93	-71.75	A	Hubbard Brook Experimental Forest, CAL 700m	United States of America (the)	700	stand	12	1998	2016	19	Cleavitt _2017	peer-reviewed	JVM	06/02/2020	Figure S1	NA	M01009
362	1	9	1	2003	Fagus grandifolia	FAGGRA	P	0.75	C	2	index	seed	seed trap	43.93	-71.75	A	Hubbard Brook Experimental Forest, CAL 700m	United States of America (the)	700	stand	12	1998	2016	19	Cleavitt _2017	peer-reviewed	JVM	06/02/2020	Figure S1	NA ; Value added: 0.95	M01009
362	1	9	1	2004	Fagus grandifolia	FAGGRA	P	0.31	C	2	index	seed	seed trap	43.93	-71.75	A	Hubbard Brook Experimental Forest, CAL 700m	United States of America (the)	700	stand	12	1998	2016	19	Cleavitt _2017	peer-reviewed	JVM	06/02/2020	Figure S1	NA ; Value added: 0.95	M01009
362	1	9	1	2005	Fagus grandifolia	FAGGRA	P	0.5	C	2	index	seed	seed trap	43.93	-71.75	A	Hubbard Brook Experimental Forest, CAL 700m	United States of America (the)	700	stand	12	1998	2016	19	Cleavitt _2017	peer-reviewed	JVM	06/02/2020	Figure S1	NA ; Value added: 0.95	M01009
362	1	9	1	2006	Fagus grandifolia	FAGGRA	P	2	C	2	index	seed	seed trap	43.93	-71.75	A	Hubbard Brook Experimental Forest, CAL 700m	United States of America (the)	700	stand	12	1998	2016	19	Cleavitt _2017	peer-reviewed	JVM	06/02/2020	Figure S1	NA	M01009
362	1	9	1	2007	Fagus grandifolia	FAGGRA	P	0.5	C	2	index	seed	seed trap	43.93	-71.75	A	Hubbard Brook Experimental Forest, CAL 700m	United States of America (the)	700	stand	12	1998	2016	19	Cleavitt _2017	peer-reviewed	JVM	06/02/2020	Figure S1	NA ; Value added: 0.95	M01009
362	1	9	1	2008	Fagus grandifolia	FAGGRA	P	0.16	C	2	index	seed	seed trap	43.93	-71.75	A	Hubbard Brook Experimental Forest, CAL 700m	United States of America (the)	700	stand	12	1998	2016	19	Cleavitt _2017	peer-reviewed	JVM	06/02/2020	Figure S1	NA	M01009
362	1	9	1	2009	Fagus grandifolia	FAGGRA	P	0.14	C	2	index	seed	seed trap	43.93	-71.75	A	Hubbard Brook Experimental Forest, CAL 700m	United States of America (the)	700	stand	12	1998	2016	19	Cleavitt _2017	peer-reviewed	JVM	06/02/2020	Figure S1	NA ; Value added: 0.95	M01009
362	1	9	1	2010	Fagus grandifolia	FAGGRA	P	0.17	C	2	index	seed	seed trap	43.93	-71.75	A	Hubbard Brook Experimental Forest, CAL 700m	United States of America (the)	700	stand	12	1998	2016	19	Cleavitt _2017	peer-reviewed	JVM	06/02/2020	Figure S1	NA ; Value added: 0.95	M01009
362	1	9	1	2011	Fagus grandifolia	FAGGRA	P	1.01	C	2	index	seed	seed trap	43.93	-71.75	A	Hubbard Brook Experimental Forest, CAL 700m	United States of America (the)	700	stand	12	1998	2016	19	Cleavitt _2017	peer-reviewed	JVM	06/02/2020	Figure S1	NA	M01009
362	1	9	1	2012	Fagus grandifolia	FAGGRA	P	0.08	C	2	index	seed	seed trap	43.93	-71.75	A	Hubbard Brook Experimental Forest, CAL 700m	United States of America (the)	700	stand	12	1998	2016	19	Cleavitt _2017	peer-reviewed	JVM	06/02/2020	Figure S1	NA ; Value added: 0.95	M01009
362	1	9	1	2013	Fagus grandifolia	FAGGRA	P	1.45	C	2	index	seed	seed trap	43.93	-71.75	A	Hubbard Brook Experimental Forest, CAL 700m	United States of America (the)	700	stand	12	1998	2016	19	Cleavitt _2017	peer-reviewed	JVM	06/02/2020	Figure S1	NA	M01009
362	1	9	1	2014	Fagus grandifolia	FAGGRA	P	0.25	C	2	index	seed	seed trap	43.93	-71.75	A	Hubbard Brook Experimental Forest, CAL 700m	United States of America (the)	700	stand	12	1998	2016	19	Cleavitt _2017	peer-reviewed	JVM	06/02/2020	Figure S1	NA ; Value added: 0.95	M01009
362	1	9	1	2015	Fagus grandifolia	FAGGRA	P	1.81	C	2	index	seed	seed trap	43.93	-71.75	A	Hubbard Brook Experimental Forest, CAL 700m	United States of America (the)	700	stand	12	1998	2016	19	Cleavitt _2017	peer-reviewed	JVM	06/02/2020	Figure S1	NA	M01009
362	1	9	1	2016	Fagus grandifolia	FAGGRA	P	0.53	C	2	index	seed	seed trap	43.93	-71.75	A	Hubbard Brook Experimental Forest, CAL 700m	United States of America (the)	700	stand	12	1998	2016	19	Cleavitt _2017	peer-reviewed	JVM	06/02/2020	Figure S1	NA ; Value added: 0.95	M01009
362	2	4	1	1997	Acer saccharum	ACESAC	P	0	C	2.28	index	seed	seed trap	43.93	-71.75	A	Hubbard Brook Experimental Forest, REF2 500m	United States of America (the)	500	stand	10	1994	2016	22	Cleavitt _2017	peer-reviewed	JVM	06/02/2020	Figure S1	NA ; Value added: 0.68	M01009
362	2	4	1	1998	Acer saccharum	ACESAC	P	1.02	C	2.28	index	seed	seed trap	43.93	-71.75	A	Hubbard Brook Experimental Forest, REF2 500m	United States of America (the)	500	stand	10	1994	2016	22	Cleavitt _2017	peer-reviewed	JVM	06/02/2020	Figure S1	NA	M01009
362	2	4	1	1999	Acer saccharum	ACESAC	P	0.17	C	2.28	index	seed	seed trap	43.93	-71.75	A	Hubbard Brook Experimental Forest, REF2 500m	United States of America (the)	500	stand	10	1994	2016	22	Cleavitt _2017	peer-reviewed	JVM	06/02/2020	Figure S1	NA ; Value added: 0.68	M01009
362	2	4	1	2000	Acer saccharum	ACESAC	P	1.3	C	2.28	index	seed	seed trap	43.93	-71.75	A	Hubbard Brook Experimental Forest, REF2 500m	United States of America (the)	500	stand	10	1994	2016	22	Cleavitt _2017	peer-reviewed	JVM	06/02/2020	Figure S1	NA	M01009
362	2	4	1	2001	Acer saccharum	ACESAC	P	0	C	2.28	index	seed	seed trap	43.93	-71.75	A	Hubbard Brook Experimental Forest, REF2 500m	United States of America (the)	500	stand	10	1994	2016	22	Cleavitt _2017	peer-reviewed	JVM	06/02/2020	Figure S1	NA ; Value added: 0.68	M01009
362	2	4	1	2002	Acer saccharum	ACESAC	P	1.84	C	2.28	index	seed	seed trap	43.93	-71.75	A	Hubbard Brook Experimental Forest, REF2 500m	United States of America (the)	500	stand	10	1994	2016	22	Cleavitt _2017	peer-reviewed	JVM	06/02/2020	Figure S1	NA	M01009
362	2	4	1	2003	Acer saccharum	ACESAC	P	0.05	C	2.28	index	seed	seed trap	43.93	-71.75	A	Hubbard Brook Experimental Forest, REF2 500m	United States of America (the)	500	stand	10	1994	2016	22	Cleavitt _2017	peer-reviewed	JVM	06/02/2020	Figure S1	NA ; Value added: 0.68	M01009
362	2	4	1	2004	Acer saccharum	ACESAC	P	0.03	C	2.28	index	seed	seed trap	43.93	-71.75	A	Hubbard Brook Experimental Forest, REF2 500m	United States of America (the)	500	stand	10	1994	2016	22	Cleavitt _2017	peer-reviewed	JVM	06/02/2020	Figure S1	NA ; Value added: 0.68	M01009
362	2	4	1	2005	Acer saccharum	ACESAC	P	0	C	2.28	index	seed	seed trap	43.93	-71.75	A	Hubbard Brook Experimental Forest, REF2 500m	United States of America (the)	500	stand	10	1994	2016	22	Cleavitt _2017	peer-reviewed	JVM	06/02/2020	Figure S1	NA ; Value added: 0.68	M01009
362	2	4	1	2006	Acer saccharum	ACESAC	P	2.28	C	2.28	index	seed	seed trap	43.93	-71.75	A	Hubbard Brook Experimental Forest, REF2 500m	United States of America (the)	500	stand	10	1994	2016	22	Cleavitt _2017	peer-reviewed	JVM	06/02/2020	Figure S1	NA	M01009
362	2	4	1	2007	Acer saccharum	ACESAC	P	0.03	C	2.28	index	seed	seed trap	43.93	-71.75	A	Hubbard Brook Experimental Forest, REF2 500m	United States of America (the)	500	stand	10	1994	2016	22	Cleavitt _2017	peer-reviewed	JVM	06/02/2020	Figure S1	NA ; Value added: 0.68	M01009
362	2	4	1	2008	Acer saccharum	ACESAC	P	0	C	2.28	index	seed	seed trap	43.93	-71.75	A	Hubbard Brook Experimental Forest, REF2 500m	United States of America (the)	500	stand	10	1994	2016	22	Cleavitt _2017	peer-reviewed	JVM	06/02/2020	Figure S1	NA ; Value added: 0.68	M01009
362	2	4	1	2009	Acer saccharum	ACESAC	P	0.11	C	2.28	index	seed	seed trap	43.93	-71.75	A	Hubbard Brook Experimental Forest, REF2 500m	United States of America (the)	500	stand	10	1994	2016	22	Cleavitt _2017	peer-reviewed	JVM	06/02/2020	Figure S1	NA	M01009
362	2	4	1	2010	Acer saccharum	ACESAC	P	0	C	2.28	index	seed	seed trap	43.93	-71.75	A	Hubbard Brook Experimental Forest, REF2 500m	United States of America (the)	500	stand	10	1994	2016	22	Cleavitt _2017	peer-reviewed	JVM	06/02/2020	Figure S1	NA ; Value added: 0.68	M01009
362	2	4	1	2011	Acer saccharum	ACESAC	P	1.37	C	2.28	index	seed	seed trap	43.93	-71.75	A	Hubbard Brook Experimental Forest, REF2 500m	United States of America (the)	500	stand	10	1994	2016	22	Cleavitt _2017	peer-reviewed	JVM	06/02/2020	Figure S1	NA	M01009
362	2	4	1	2012	Acer saccharum	ACESAC	P	0	C	2.28	index	seed	seed trap	43.93	-71.75	A	Hubbard Brook Experimental Forest, REF2 500m	United States of America (the)	500	stand	10	1994	2016	22	Cleavitt _2017	peer-reviewed	JVM	06/02/2020	Figure S1	NA ; Value added: 0.68	M01009
362	2	4	1	2013	Acer saccharum	ACESAC	P	0.27	C	2.28	index	seed	seed trap	43.93	-71.75	A	Hubbard Brook Experimental Forest, REF2 500m	United States of America (the)	500	stand	10	1994	2016	22	Cleavitt _2017	peer-reviewed	JVM	06/02/2020	Figure S1	NA ; Value added: 0.68	M01009
362	2	4	1	2014	Acer saccharum	ACESAC	P	0.27	C	2.28	index	seed	seed trap	43.93	-71.75	A	Hubbard Brook Experimental Forest, REF2 500m	United States of America (the)	500	stand	10	1994	2016	22	Cleavitt _2017	peer-reviewed	JVM	06/02/2020	Figure S1	NA ; Value added: 0.68	M01009
362	2	4	1	2015	Acer saccharum	ACESAC	P	0.15	C	2.28	index	seed	seed trap	43.93	-71.75	A	Hubbard Brook Experimental Forest, REF2 500m	United States of America (the)	500	stand	10	1994	2016	22	Cleavitt _2017	peer-reviewed	JVM	06/02/2020	Figure S1	NA ; Value added: 0.68	M01009
362	2	4	1	2016	Acer saccharum	ACESAC	P	0	C	2.28	index	seed	seed trap	43.93	-71.75	A	Hubbard Brook Experimental Forest, REF2 500m	United States of America (the)	500	stand	10	1994	2016	22	Cleavitt _2017	peer-reviewed	JVM	06/02/2020	Figure S1	NA ; Value added: 0.68	M01009
362	2	4	1	1997	Fagus grandifolia	FAGGRA	P	0.11	C	2.28	index	seed	seed trap	43.93	-71.75	A	Hubbard Brook Experimental Forest, REF2 500m	United States of America (the)	500	stand	10	1994	2016	22	Cleavitt _2017	peer-reviewed	JVM	06/02/2020	Figure S1	NA ; Value added: 0.8	M01009
362	2	4	1	1998	Fagus grandifolia	FAGGRA	P	0.4	C	2.28	index	seed	seed trap	43.93	-71.75	A	Hubbard Brook Experimental Forest, REF2 500m	United States of America (the)	500	stand	10	1994	2016	22	Cleavitt _2017	peer-reviewed	JVM	06/02/2020	Figure S1	NA	M01009
362	2	4	1	1999	Fagus grandifolia	FAGGRA	P	0.33	C	2.28	index	seed	seed trap	43.93	-71.75	A	Hubbard Brook Experimental Forest, REF2 500m	United States of America (the)	500	stand	10	1994	2016	22	Cleavitt _2017	peer-reviewed	JVM	06/02/2020	Figure S1	NA ; Value added: 0.8	M01009
362	2	4	1	2000	Fagus grandifolia	FAGGRA	P	2.28	C	2.28	index	seed	seed trap	43.93	-71.75	A	Hubbard Brook Experimental Forest, REF2 500m	United States of America (the)	500	stand	10	1994	2016	22	Cleavitt _2017	peer-reviewed	JVM	06/02/2020	Figure S1	NA	M01009
362	2	4	1	2001	Fagus grandifolia	FAGGRA	P	0.02	C	2.28	index	seed	seed trap	43.93	-71.75	A	Hubbard Brook Experimental Forest, REF2 500m	United States of America (the)	500	stand	10	1994	2016	22	Cleavitt _2017	peer-reviewed	JVM	06/02/2020	Figure S1	NA ; Value added: 0.8	M01009
362	2	4	1	2002	Fagus grandifolia	FAGGRA	P	1.41	C	2.28	index	seed	seed trap	43.93	-71.75	A	Hubbard Brook Experimental Forest, REF2 500m	United States of America (the)	500	stand	10	1994	2016	22	Cleavitt _2017	peer-reviewed	JVM	06/02/2020	Figure S1	NA	M01009
362	2	4	1	2003	Fagus grandifolia	FAGGRA	P	0.19	C	2.28	index	seed	seed trap	43.93	-71.75	A	Hubbard Brook Experimental Forest, REF2 500m	United States of America (the)	500	stand	10	1994	2016	22	Cleavitt _2017	peer-reviewed	JVM	06/02/2020	Figure S1	NA ; Value added: 0.8	M01009
362	2	4	1	2004	Fagus grandifolia	FAGGRA	P	0.14	C	2.28	index	seed	seed trap	43.93	-71.75	A	Hubbard Brook Experimental Forest, REF2 500m	United States of America (the)	500	stand	10	1994	2016	22	Cleavitt _2017	peer-reviewed	JVM	06/02/2020	Figure S1	NA ; Value added: 0.8	M01009
362	2	4	1	2005	Fagus grandifolia	FAGGRA	P	0.3	C	2.28	index	seed	seed trap	43.93	-71.75	A	Hubbard Brook Experimental Forest, REF2 500m	United States of America (the)	500	stand	10	1994	2016	22	Cleavitt _2017	peer-reviewed	JVM	06/02/2020	Figure S1	NA ; Value added: 0.8	M01009
362	2	4	1	2006	Fagus grandifolia	FAGGRA	P	1.97	C	2.28	index	seed	seed trap	43.93	-71.75	A	Hubbard Brook Experimental Forest, REF2 500m	United States of America (the)	500	stand	10	1994	2016	22	Cleavitt _2017	peer-reviewed	JVM	06/02/2020	Figure S1	NA	M01009
362	2	4	1	2007	Fagus grandifolia	FAGGRA	P	0.22	C	2.28	index	seed	seed trap	43.93	-71.75	A	Hubbard Brook Experimental Forest, REF2 500m	United States of America (the)	500	stand	10	1994	2016	22	Cleavitt _2017	peer-reviewed	JVM	06/02/2020	Figure S1	NA ; Value added: 0.8	M01009
362	2	4	1	2008	Fagus grandifolia	FAGGRA	P	0.28	C	2.28	index	seed	seed trap	43.93	-71.75	A	Hubbard Brook Experimental Forest, REF2 500m	United States of America (the)	500	stand	10	1994	2016	22	Cleavitt _2017	peer-reviewed	JVM	06/02/2020	Figure S1	NA ; Value added: 0.8	M01009
362	2	4	1	2009	Fagus grandifolia	FAGGRA	P	0.14	C	2.28	index	seed	seed trap	43.93	-71.75	A	Hubbard Brook Experimental Forest, REF2 500m	United States of America (the)	500	stand	10	1994	2016	22	Cleavitt _2017	peer-reviewed	JVM	06/02/2020	Figure S1	NA ; Value added: 0.8	M01009
362	2	4	1	2010	Fagus grandifolia	FAGGRA	P	0	C	2.28	index	seed	seed trap	43.93	-71.75	A	Hubbard Brook Experimental Forest, REF2 500m	United States of America (the)	500	stand	10	1994	2016	22	Cleavitt _2017	peer-reviewed	JVM	06/02/2020	Figure S1	NA ; Value added: 0.8	M01009
362	2	4	1	2011	Fagus grandifolia	FAGGRA	P	1.1	C	2.28	index	seed	seed trap	43.93	-71.75	A	Hubbard Brook Experimental Forest, REF2 500m	United States of America (the)	500	stand	10	1994	2016	22	Cleavitt _2017	peer-reviewed	JVM	06/02/2020	Figure S1	NA	M01009
362	2	4	1	2012	Fagus grandifolia	FAGGRA	P	0	C	2.28	index	seed	seed trap	43.93	-71.75	A	Hubbard Brook Experimental Forest, REF2 500m	United States of America (the)	500	stand	10	1994	2016	22	Cleavitt _2017	peer-reviewed	JVM	06/02/2020	Figure S1	NA ; Value added: 0.8	M01009
362	2	4	1	2013	Fagus grandifolia	FAGGRA	P	1.21	C	2.28	index	seed	seed trap	43.93	-71.75	A	Hubbard Brook Experimental Forest, REF2 500m	United States of America (the)	500	stand	10	1994	2016	22	Cleavitt _2017	peer-reviewed	JVM	06/02/2020	Figure S1	NA	M01009
362	2	4	1	2014	Fagus grandifolia	FAGGRA	P	0	C	2.28	index	seed	seed trap	43.93	-71.75	A	Hubbard Brook Experimental Forest, REF2 500m	United States of America (the)	500	stand	10	1994	2016	22	Cleavitt _2017	peer-reviewed	JVM	06/02/2020	Figure S1	NA ; Value added: 0.8	M01009
362	2	4	1	2015	Fagus grandifolia	FAGGRA	P	0.29	C	2.28	index	seed	seed trap	43.93	-71.75	A	Hubbard Brook Experimental Forest, REF2 500m	United States of America (the)	500	stand	10	1994	2016	22	Cleavitt _2017	peer-reviewed	JVM	06/02/2020	Figure S1	NA	M01009
362	2	4	1	2016	Fagus grandifolia	FAGGRA	P	0	C	2.28	index	seed	seed trap	43.93	-71.75	A	Hubbard Brook Experimental Forest, REF2 500m	United States of America (the)	500	stand	10	1994	2016	22	Cleavitt _2017	peer-reviewed	JVM	06/02/2020	Figure S1	NA ; Value added: 0.8	M01009
362	2	5	1	1997	Acer saccharum	ACESAC	P	0	C	2.56	index	seed	seed trap	43.93	-71.75	A	Hubbard Brook Experimental Forest, REF2 600m	United States of America (the)	600	stand	10	1994	2016	22	Cleavitt _2017	peer-reviewed	JVM	06/02/2020	Figure S1	NA ; Value added: 0.56	M01009
362	2	5	1	1998	Acer saccharum	ACESAC	P	0.33	C	2.56	index	seed	seed trap	43.93	-71.75	A	Hubbard Brook Experimental Forest, REF2 600m	United States of America (the)	600	stand	10	1994	2016	22	Cleavitt _2017	peer-reviewed	JVM	06/02/2020	Figure S1	NA	M01009
362	2	5	1	1999	Acer saccharum	ACESAC	P	0.08	C	2.56	index	seed	seed trap	43.93	-71.75	A	Hubbard Brook Experimental Forest, REF2 600m	United States of America (the)	600	stand	10	1994	2016	22	Cleavitt _2017	peer-reviewed	JVM	06/02/2020	Figure S1	NA ; Value added: 0.56	M01009
362	2	5	1	2000	Acer saccharum	ACESAC	P	1.36	C	2.56	index	seed	seed trap	43.93	-71.75	A	Hubbard Brook Experimental Forest, REF2 600m	United States of America (the)	600	stand	10	1994	2016	22	Cleavitt _2017	peer-reviewed	JVM	06/02/2020	Figure S1	NA	M01009
362	2	5	1	2001	Acer saccharum	ACESAC	P	0	C	2.56	index	seed	seed trap	43.93	-71.75	A	Hubbard Brook Experimental Forest, REF2 600m	United States of America (the)	600	stand	10	1994	2016	22	Cleavitt _2017	peer-reviewed	JVM	06/02/2020	Figure S1	NA ; Value added: 0.56	M01009
362	2	5	1	2002	Acer saccharum	ACESAC	P	1.9	C	2.56	index	seed	seed trap	43.93	-71.75	A	Hubbard Brook Experimental Forest, REF2 600m	United States of America (the)	600	stand	10	1994	2016	22	Cleavitt _2017	peer-reviewed	JVM	06/02/2020	Figure S1	NA	M01009
362	2	5	1	2003	Acer saccharum	ACESAC	P	0	C	2.56	index	seed	seed trap	43.93	-71.75	A	Hubbard Brook Experimental Forest, REF2 600m	United States of America (the)	600	stand	10	1994	2016	22	Cleavitt _2017	peer-reviewed	JVM	06/02/2020	Figure S1	NA ; Value added: 0.56	M01009
362	2	5	1	2004	Acer saccharum	ACESAC	P	0.08	C	2.56	index	seed	seed trap	43.93	-71.75	A	Hubbard Brook Experimental Forest, REF2 600m	United States of America (the)	600	stand	10	1994	2016	22	Cleavitt _2017	peer-reviewed	JVM	06/02/2020	Figure S1	NA ; Value added: 0.56	M01009
362	2	5	1	2005	Acer saccharum	ACESAC	P	0	C	2.56	index	seed	seed trap	43.93	-71.75	A	Hubbard Brook Experimental Forest, REF2 600m	United States of America (the)	600	stand	10	1994	2016	22	Cleavitt _2017	peer-reviewed	JVM	06/02/2020	Figure S1	NA ; Value added: 0.56	M01009
362	2	5	1	2006	Acer saccharum	ACESAC	P	2.56	C	2.56	index	seed	seed trap	43.93	-71.75	A	Hubbard Brook Experimental Forest, REF2 600m	United States of America (the)	600	stand	10	1994	2016	22	Cleavitt _2017	peer-reviewed	JVM	06/02/2020	Figure S1	NA	M01009
362	2	5	1	2007	Acer saccharum	ACESAC	P	0	C	2.56	index	seed	seed trap	43.93	-71.75	A	Hubbard Brook Experimental Forest, REF2 600m	United States of America (the)	600	stand	10	1994	2016	22	Cleavitt _2017	peer-reviewed	JVM	06/02/2020	Figure S1	NA ; Value added: 0.56	M01009
362	2	5	1	2008	Acer saccharum	ACESAC	P	0	C	2.56	index	seed	seed trap	43.93	-71.75	A	Hubbard Brook Experimental Forest, REF2 600m	United States of America (the)	600	stand	10	1994	2016	22	Cleavitt _2017	peer-reviewed	JVM	06/02/2020	Figure S1	NA ; Value added: 0.56	M01009
362	2	5	1	2009	Acer saccharum	ACESAC	P	0	C	2.56	index	seed	seed trap	43.93	-71.75	A	Hubbard Brook Experimental Forest, REF2 600m	United States of America (the)	600	stand	10	1994	2016	22	Cleavitt _2017	peer-reviewed	JVM	06/02/2020	Figure S1	NA	M01009
362	2	5	1	2010	Acer saccharum	ACESAC	P	0	C	2.56	index	seed	seed trap	43.93	-71.75	A	Hubbard Brook Experimental Forest, REF2 600m	United States of America (the)	600	stand	10	1994	2016	22	Cleavitt _2017	peer-reviewed	JVM	06/02/2020	Figure S1	NA ; Value added: 0.56	M01009
362	2	5	1	2011	Acer saccharum	ACESAC	P	0.15	C	2.56	index	seed	seed trap	43.93	-71.75	A	Hubbard Brook Experimental Forest, REF2 600m	United States of America (the)	600	stand	10	1994	2016	22	Cleavitt _2017	peer-reviewed	JVM	06/02/2020	Figure S1	NA ; Value added: 0.56	M01009
362	2	5	1	2012	Acer saccharum	ACESAC	P	0	C	2.56	index	seed	seed trap	43.93	-71.75	A	Hubbard Brook Experimental Forest, REF2 600m	United States of America (the)	600	stand	10	1994	2016	22	Cleavitt _2017	peer-reviewed	JVM	06/02/2020	Figure S1	NA ; Value added: 0.56	M01009
362	2	5	1	2013	Acer saccharum	ACESAC	P	0.25	C	2.56	index	seed	seed trap	43.93	-71.75	A	Hubbard Brook Experimental Forest, REF2 600m	United States of America (the)	600	stand	10	1994	2016	22	Cleavitt _2017	peer-reviewed	JVM	06/02/2020	Figure S1	NA ; Value added: 0.56	M01009
362	2	5	1	2014	Acer saccharum	ACESAC	P	0.12	C	2.56	index	seed	seed trap	43.93	-71.75	A	Hubbard Brook Experimental Forest, REF2 600m	United States of America (the)	600	stand	10	1994	2016	22	Cleavitt _2017	peer-reviewed	JVM	06/02/2020	Figure S1	NA ; Value added: 0.56	M01009
[truncated: 72,209 more rows]
